# Supplementary material for: 3-Methyl­anilinium nitrate
Source: Acta Crystallogr Sect E Struct Rep Online. 2010 Jun 16;66(Pt 7):o1685. doi: 10.1107/S1600536810020738 (PMC3006795; doi:10.1107/S1600536810020738)
Supplement: Supplementary file 1 [file e-66-o1685-sup1.cif]

##############################################################################
###                                                                        ###
###        Electronic paper (Acta Crystallographica Section E)             ###
###                                                                        ###
##############################################################################
#                                                                            #
# This CIF contains the data in a paper accepted for publication in Acta     #
# Crystallographica Section E. It conforms to the requirements of Notes      #
# for Authors for Section E, and has been peer reviewed under the auspices   #
# of the IUCr Commission on Journals.                                        #
#                                                                            #
# Full details of the Crystallographic Information File format               #
# are given in the paper "The Crystallographic Information File (CIF):       #
# a New Standard Archive File for Crystallography" by S. R. Hall, F. H.      #
# Allen and I. D. Brown [Acta Cryst. (1991), A47, 655-685].                  #
#                                                                            #
# The current version of the core CIF dictionary is obtainable from          #
# ftp://ftp.iucr.org/pub/cif_core.dic. The current version number is 2.4.    #
#                                                                            #
# Software is freely available for graphical display of the structure(s) in  #
# this CIF.  For information consult the CIF home page http://www.iucr.org/  #
# cif/home.html                                                              #
#                                                                            #
# This file may be used for bona fide research purposes within the           #
# scientific community so long as proper attribution is given to the journal # 
# article from which it was obtained.                                        #
#                                                                            #
##############################################################################
                                             
data_global
_audit_creation_method     'WinGX routine CIF_UPDATE'
_audit_conform_dict_name     cif_core.dic
_audit_conform_dict_version     2.3
_journal_date_recd_electronic     2010-04-28
_journal_date_accepted     2010-05-31
_journal_name_full     'Acta Crystallographica, Section E'
_journal_year     2010
_journal_volume     66
_journal_issue      7
_journal_page_first     o1685
_journal_page_last     o1685
_journal_paper_category     QO
_journal_coeditor_code     KJ2146
_publ_contact_author_name     'Rademeyer, Melanie'
_publ_contact_author_address
;
Department of Chemistry
University of Pretoria
Pretoria
0002
South Africa
;
_publ_contact_author_email     melanie.rademeyer@up.ac.za
_publ_contact_author_fax     '27(12)4202511'
_publ_contact_author_phone     '27(12)4204687'
_publ_section_title
;
3-Methylanilinium nitrate
;
loop_
    _publ_author_name
    _publ_author_address
    'Rademeyer, Melanie'
;
  Department of Chemistry
  University of Pretoria
  Pretoria 0002
  South Africa
;
    'Liles, David C.'
;
  Department of Chemistry
  University of Pretoria
  Pretoria 0002
  South Africa
;
_publ_section_synopsis     .
data_I
_audit_creation_method     SHELXL-97
_chemical_name_systematic
;
3-Methylanilinium nitrate
;
_chemical_name_common     ?
_chemical_formula_moiety     'C7 H10 N +, N O3 -'
_chemical_formula_sum     'C7 H10 N2 O3'
_chemical_formula_iupac     'C7 H10 N +, N O3 -'
_chemical_formula_weight     170.17
_chemical_melting_point     ?
_symmetry_cell_setting     orthorhombic
_symmetry_space_group_name_H-M     'P b c a'
_symmetry_space_group_name_Hall     '-P 2ac 2ab'
loop_
    _symmetry_equiv_pos_as_xyz
    'x, y, z'
    '-x+1/2, -y, z+1/2'
    '-x, y+1/2, -z+1/2'
    'x+1/2, -y+1/2, -z'
    '-x, -y, -z'
    'x-1/2, y, -z-1/2'
    'x, -y-1/2, z-1/2'
    '-x-1/2, y-1/2, z'
_cell_length_a     10.6599(14)
_cell_length_b     9.7800(13)
_cell_length_c     16.401(2)
_cell_angle_alpha     90.00
_cell_angle_beta     90.00
_cell_angle_gamma     90.00
_cell_volume     1709.9(4)
_cell_formula_units_Z     8
_cell_measurement_reflns_used     3320
_cell_measurement_theta_min     2.48
_cell_measurement_theta_max     26.03
_cell_measurement_temperature     293(2)
_exptl_crystal_description     'Plate'
_exptl_crystal_colour     'colourless'
_exptl_crystal_size_max     0.40
_exptl_crystal_size_mid     0.32
_exptl_crystal_size_min     0.05
_exptl_crystal_density_diffrn     1.322
_exptl_crystal_density_meas     ?
_exptl_crystal_density_method     'not measured'
_exptl_crystal_F_000     720
_exptl_absorpt_coefficient_mu     0.105
_exptl_absorpt_correction_type     multi-scan
_exptl_absorpt_process_details     '(SADABS; Bruker, 2001)'
_exptl_absorpt_correction_T_min     0.968
_exptl_absorpt_correction_T_max     0.988
_exptl_special_details
;
;
_diffrn_ambient_temperature     293(2)
_diffrn_radiation_type     MoK\a
_diffrn_radiation_wavelength     0.71073
_diffrn_radiation_source     'fine-focus sealed tube'
_diffrn_radiation_monochromator     graphite
_diffrn_measurement_device_type     'Bruker (Siemens) P4'
_diffrn_measurement_method     '\f and \w scans'
_diffrn_detector_area_resol_mean     ?
_diffrn_reflns_number     8520
_diffrn_reflns_av_R_equivalents     0.0317
_diffrn_reflns_av_sigmaI/netI     0.0230
_diffrn_reflns_theta_min     2.48
_diffrn_reflns_theta_max     26.52
_diffrn_reflns_theta_full     25.00
_diffrn_measured_fraction_theta_max     0.934
_diffrn_measured_fraction_theta_full     0.999
_diffrn_reflns_limit_h_min     -13
_diffrn_reflns_limit_h_max     7
_diffrn_reflns_limit_k_min     -9
_diffrn_reflns_limit_k_max     11
_diffrn_reflns_limit_l_min     -18
_diffrn_reflns_limit_l_max     20
_diffrn_standards_number     'n/a'
_diffrn_standards_interval_count     'n/a'
_diffrn_standards_interval_time     'n/a'
_diffrn_standards_decay_%     'n/a'
_refine_special_details
;
Refinement of <i>F</i>^2^ against ALL reflections. The weighted <i>R</i>-factor
wR and goodness of fit <i>S</i> are based on <i>F</i>^2^, conventional
<i>R</i>-factors <i>R</i> are based on <i>F</i>, with <i>F</i> set to zero for
negative <i>F</i>^2^. The threshold expression of <i>F</i>^2^ >
\s(<i>F</i>^2^) is used only for calculating <i>R</i>-factors(gt) etc. and is
not relevant to the choice of reflections for refinement. <i>R</i>-factors
based on <i>F</i>^2^ are statistically about twice as large as those based on
<i>F</i>, and <i>R</i>- factors based on ALL data will be even larger.
;
_reflns_number_total     1659
_reflns_number_gt     1211
_reflns_threshold_expression     I>2sigma(I)
_refine_ls_structure_factor_coef     Fsqd
_refine_ls_matrix_type     full
_refine_ls_R_factor_all     0.0578
_refine_ls_R_factor_gt     0.0397
_refine_ls_wR_factor_gt     0.1149
_refine_ls_wR_factor_ref     0.1353
_refine_ls_goodness_of_fit_ref     1.057
_refine_ls_restrained_S_all     1.057
_refine_ls_number_reflns     1659
_refine_ls_number_parameters     111
_refine_ls_number_restraints     0
_refine_ls_hydrogen_treatment     constr
_refine_ls_weighting_scheme     calc
_refine_ls_weighting_details
         'calc w=1/[\s^2^(Fo^2^)+(0.0693P)^2^+0.2901P] where P=(Fo^2^+2Fc^2^)/3'
_atom_sites_solution_hydrogens     geom
_atom_sites_solution_primary     direct
_atom_sites_solution_secondary     difmap
_refine_ls_shift/su_max     0.000
_refine_ls_shift/su_mean     0.000
_refine_diff_density_max     0.171
_refine_diff_density_min     -0.143
_refine_ls_extinction_method     none
_refine_ls_extinction_coef     ?
loop_
    _atom_type_symbol
    _atom_type_description
    _atom_type_scat_dispersion_real
    _atom_type_scat_dispersion_imag
    _atom_type_scat_source
    'C' 'C' 0.0033 0.0016
                         'International Tables Vol C Tables 4.2.6.8 and 6.1.1.4'
    'H' 'H' 0.0000 0.0000
                         'International Tables Vol C Tables 4.2.6.8 and 6.1.1.4'
    'N' 'N' 0.0061 0.0033
                         'International Tables Vol C Tables 4.2.6.8 and 6.1.1.4'
    'O' 'O' 0.0106 0.0060
                         'International Tables Vol C Tables 4.2.6.8 and 6.1.1.4'
_computing_data_collection     'SMART (Bruker, 2001)'
_computing_cell_refinement     'SAINT (Bruker, 2001)'
_computing_data_reduction     'SAINT (Bruker, 2001)'
_computing_structure_solution     'SHELXS97 (Sheldrick, 2008)'
_computing_structure_refinement     'SHELXL97 (Sheldrick, 2008)'
_computing_molecular_graphics     'Mercury (Macrae <i>et al.</i>,  2006)'
_computing_publication_material
                                'PLATON (Spek, 2009) and WinGX (Farrugia, 1999)'
loop_
    _atom_site_type_symbol
    _atom_site_label
    _atom_site_fract_x
    _atom_site_fract_y
    _atom_site_fract_z
    _atom_site_U_iso_or_equiv
    _atom_site_adp_type
    _atom_site_calc_flag
    _atom_site_refinement_flags
    _atom_site_occupancy
    _atom_site_disorder_assembly
    _atom_site_disorder_group
    N N2 0.86066(14) 0.20637(15) 0.24233(8) 0.0590(4) Uani d . 1 . .
    C C4 0.62873(17) 0.1314(2) 0.08553(12) 0.0704(5) Uani d . 1 . .
    H H4 0.6324 0.1346 0.1421 0.084 Uiso calc R 1 . .
    O O2 0.95202(13) 0.13478(15) 0.22538(9) 0.0824(5) Uani d . 1 . .
    C C2 0.67695(17) 0.01475(19) -0.03889(11) 0.0659(5) Uani d . 1 . .
    H H2 0.7116 -0.0593 -0.0665 0.079 Uiso calc R 1 . .
    C C6 0.57062(16) 0.23133(16) -0.04117(10) 0.0573(4) Uani d . 1 . .
    H H6 0.5344 0.3018 -0.0711 0.069 Uiso calc R 1 . .
    C C5 0.57263(16) 0.23767(18) 0.04363(11) 0.0619(5) Uani d . 1 . .
    C C3 0.67905(19) 0.0215(2) 0.04542(12) 0.0774(6) Uani d . 1 . .
    H H3 0.7150 -0.0494 0.0751 0.093 Uiso calc R 1 . .
    C C7 0.5124(3) 0.3551(2) 0.08774(13) 0.0914(7) Uani d . 1 . .
    H H7A 0.4233 0.3413 0.0899 0.137 Uiso calc R 1 . .
    H H7B 0.5303 0.4387 0.0594 0.137 Uiso calc R 1 . .
    H H7C 0.5452 0.3603 0.1422 0.137 Uiso calc R 1 . .
    O O3 0.77282(13) 0.15739(14) 0.28406(8) 0.0733(4) Uani d . 1 . .
    O O1 0.85544(14) 0.32743(14) 0.22016(8) 0.0765(4) Uani d . 1 . .
    N N1 0.61546(14) 0.11602(14) -0.17012(8) 0.0608(4) Uani d . 1 . .
    H H1A 0.5376 0.1350 -0.1862 0.091 Uiso calc R 1 . .
    H H1B 0.6366 0.0328 -0.1872 0.091 Uiso calc R 1 . .
    H H1C 0.6681 0.1772 -0.1911 0.091 Uiso calc R 1 . .
    C C1 0.62205(14) 0.12107(16) -0.08055(10) 0.0516(4) Uani d . 1 . .
loop_
    _atom_site_aniso_label
    _atom_site_aniso_U_11
    _atom_site_aniso_U_22
    _atom_site_aniso_U_33
    _atom_site_aniso_U_12
    _atom_site_aniso_U_13
    _atom_site_aniso_U_23
    N2 0.0751(10) 0.0567(8) 0.0453(7) -0.0010(7) -0.0051(7) 0.0024(6)
    C4 0.0682(12) 0.0909(14) 0.0520(10) -0.0142(10) -0.0053(8) 0.0093(9)
    O2 0.0812(10) 0.0760(9) 0.0899(11) 0.0165(7) 0.0129(7) 0.0099(7)
    C2 0.0653(11) 0.0612(10) 0.0712(11) 0.0056(8) -0.0008(9) 0.0071(9)
    C6 0.0678(10) 0.0511(9) 0.0531(10) -0.0049(8) 0.0013(7) 0.0044(7)
    C5 0.0663(11) 0.0669(11) 0.0524(10) -0.0152(9) 0.0062(8) -0.0010(8)
    C3 0.0746(12) 0.0840(14) 0.0735(12) 0.0043(10) -0.0102(10) 0.0241(11)
    C7 0.1199(18) 0.0888(14) 0.0655(12) -0.0031(13) 0.0233(12) -0.0117(11)
    O3 0.0808(9) 0.0699(8) 0.0692(8) -0.0048(7) 0.0138(7) 0.0074(6)
    O1 0.0983(10) 0.0568(8) 0.0746(9) 0.0046(7) 0.0019(7) 0.0138(6)
    N1 0.0742(10) 0.0545(8) 0.0537(8) -0.0009(7) 0.0008(7) -0.0042(6)
    C1 0.0550(9) 0.0499(9) 0.0501(9) -0.0075(7) -0.0011(7) 0.0005(7)
_geom_special_details
;
All esds (except the esd in the dihedral angle between two l.s. planes) are
estimated using the full covariance matrix. The cell esds are taken into
account individually in the estimation of esds in distances, angles and
torsion angles; correlations between esds in cell parameters are only used
when they are defined by crystal symmetry. An approximate (isotropic)
treatment of cell esds is used for estimating esds involving l.s. planes.
;
loop_
    _geom_bond_atom_site_label_1
    _geom_bond_atom_site_label_2
    _geom_bond_site_symmetry_2
    _geom_bond_distance
    _geom_bond_publ_flag
    N2 O2 . 1.2312(19) ?
    N2 O1 . 1.2398(19) ?
    N2 O3 . 1.2550(18) ?
    C4 C3 . 1.370(3) ?
    C4 C5 . 1.382(3) ?
    C4 H4 . 0.9300 ?
    C2 C1 . 1.375(2) ?
    C2 C3 . 1.385(3) ?
    C2 H2 . 0.9300 ?
    C6 C1 . 1.371(2) ?
    C6 C5 . 1.392(2) ?
    C6 H6 . 0.9300 ?
    C5 C7 . 1.501(3) ?
    C3 H3 . 0.9300 ?
    C7 H7A . 0.9600 ?
    C7 H7B . 0.9600 ?
    C7 H7C . 0.9600 ?
    N1 C1 . 1.472(2) ?
    N1 H1A . 0.8900 ?
    N1 H1B . 0.8900 ?
    N1 H1C . 0.8900 ?
loop_
    _geom_angle_atom_site_label_1
    _geom_angle_atom_site_label_2
    _geom_angle_atom_site_label_3
    _geom_angle_site_symmetry_1
    _geom_angle_site_symmetry_3
    _geom_angle
    _geom_angle_publ_flag
    O2 N2 O1 . . 120.82(16) ?
    O2 N2 O3 . . 119.76(15) ?
    O1 N2 O3 . . 119.40(16) ?
    C3 C4 C5 . . 121.40(18) ?
    C3 C4 H4 . . 119.3 ?
    C5 C4 H4 . . 119.3 ?
    C1 C2 C3 . . 117.87(17) ?
    C1 C2 H2 . . 121.1 ?
    C3 C2 H2 . . 121.1 ?
    C1 C6 C5 . . 119.96(16) ?
    C1 C6 H6 . . 120.0 ?
    C5 C6 H6 . . 120.0 ?
    C4 C5 C6 . . 118.03(17) ?
    C4 C5 C7 . . 121.37(18) ?
    C6 C5 C7 . . 120.59(17) ?
    C4 C3 C2 . . 120.68(18) ?
    C4 C3 H3 . . 119.7 ?
    C2 C3 H3 . . 119.7 ?
    C5 C7 H7A . . 109.5 ?
    C5 C7 H7B . . 109.5 ?
    H7A C7 H7B . . 109.5 ?
    C5 C7 H7C . . 109.5 ?
    H7A C7 H7C . . 109.5 ?
    H7B C7 H7C . . 109.5 ?
    C1 N1 H1A . . 109.5 ?
    C1 N1 H1B . . 109.5 ?
    H1A N1 H1B . . 109.5 ?
    C1 N1 H1C . . 109.5 ?
    H1A N1 H1C . . 109.5 ?
    H1B N1 H1C . . 109.5 ?
    C6 C1 C2 . . 122.05(16) ?
    C6 C1 N1 . . 118.52(14) ?
    C2 C1 N1 . . 119.41(15) ?
loop_
    _geom_torsion_atom_site_label_1
    _geom_torsion_atom_site_label_2
    _geom_torsion_atom_site_label_3
    _geom_torsion_atom_site_label_4
    _geom_torsion_site_symmetry_1
    _geom_torsion_site_symmetry_2
    _geom_torsion_site_symmetry_3
    _geom_torsion_site_symmetry_4
    _geom_torsion
    _geom_torsion_publ_flag
    C3 C4 C5 C6 . . . . -1.2(3) ?
    C3 C4 C5 C7 . . . . 177.24(19) ?
    C1 C6 C5 C4 . . . . 0.8(2) ?
    C1 C6 C5 C7 . . . . -177.68(17) ?
    C5 C4 C3 C2 . . . . 1.1(3) ?
    C1 C2 C3 C4 . . . . -0.5(3) ?
    C5 C6 C1 C2 . . . . -0.2(2) ?
    C5 C6 C1 N1 . . . . 178.47(14) ?
    C3 C2 C1 C6 . . . . 0.1(3) ?
    C3 C2 C1 N1 . . . . -178.60(16) ?
loop_
    _geom_hbond_atom_site_label_D
    _geom_hbond_atom_site_label_H
    _geom_hbond_atom_site_label_A
    _geom_hbond_site_symmetry_A
    _geom_hbond_distance_DH
    _geom_hbond_distance_HA
    _geom_hbond_distance_DA
    _geom_hbond_angle_DHA
    N1 H1A O1 4_455 0.89 2.05 2.943(2) 177.6
    N1 H1A O2 4_455 0.89 2.51 3.130(2) 126.9
    N1 H1B O3 2_654 0.89 2.15 3.0221(19) 167.2
    N1 H1B O2 2_654 0.89 2.37 3.078(2) 136.1
    N1 H1C O3 7_565 0.89 2.01 2.879(2) 166.3
    N1 H1C O1 7_565 0.89 2.47 3.176(2) 136.5
