# Supplementary material for: 3-Methyl­anilinium nitrate
Source: Acta Crystallogr Sect E Struct Rep Online. 2010 Jun 16;66(Pt 7):o1685. doi: 10.1107/S1600536810020738 (PMC3006795; doi:10.1107/S1600536810020738)
Supplement: Supplementary file 2 [file e-66-o1685-Isup2.hkl]

#
# h,k,l, Fc-squared, Fo-squared, sigma(Fo-squared) and status flag
#
data_I
_shelx_title ' MR03A in Pbca'
_shelx_refln_list_code          4
_shelx_F_calc_maximum      167.08
_exptl_crystal_F_000       720.00
_reflns_d_resolution_high  0.7958
 
loop_
 _symmetry_equiv_pos_as_xyz
 'x, y, z'
 '-x+1/2, -y, z+1/2'
 '-x, y+1/2, -z+1/2'
 'x+1/2, -y+1/2, -z'
 '-x, -y, -z'
 'x-1/2, y, -z-1/2'
 'x, -y-1/2, z-1/2'
 '-x-1/2, y-1/2, z'
 
_cell_length_a    10.6599
_cell_length_b     9.7800
_cell_length_c    16.4013
_cell_angle_alpha  90.000
_cell_angle_beta   90.000
_cell_angle_gamma  90.000
 
_shelx_F_squared_multiplier     1.000
 
loop_
 _refln_index_h
 _refln_index_k
 _refln_index_l
 _refln_F_squared_calc
 _refln_F_squared_meas
 _refln_F_squared_sigma
 _refln_observed_status
   2   0   0      581.83      456.90     17.55 o
   4   0   0     9149.15     9342.90    342.48 o
   6   0   0       61.40       48.64      1.73 o
   8   0   0       66.38       58.14      2.66 o
  10   0   0       89.36       96.71      3.97 o
  12   0   0       19.65       22.15      3.37 o
   2   1   0     1856.02     1554.30     21.98 o
   4   1   0     4998.29     4972.96     75.35 o
   6   1   0      204.76      254.82      4.77 o
   8   1   0      188.91      216.00      4.25 o
  10   1   0       51.26       50.38      2.19 o
  12   1   0       15.41       16.82      2.26 o
   0   2   0    10030.61     9507.39    243.60 o
   2   2   0     4932.91     5043.68     92.02 o
   4   2   0      285.89      265.43      4.41 o
   6   2   0     1077.90      991.76     18.90 o
   8   2   0       61.08       70.68      1.96 o
  10   2   0       69.05       77.74      2.78 o
  12   2   0        0.82        2.55      1.96 o
   2   3   0     2630.23     2414.36     40.13 o
   4   3   0     3026.33     3128.48     57.28 o
   6   3   0     2778.88     2648.42     49.86 o
   8   3   0       98.18       98.26      2.73 o
  10   3   0      216.75      223.16      6.11 o
  12   3   0       24.86       22.11      3.76 o
   0   4   0     5559.60     5636.28    146.37 o
   2   4   0      602.13      512.84      9.91 o
   4   4   0       25.13       33.85      1.33 o
   6   4   0       56.51       56.35      1.90 o
   8   4   0     1124.60     1050.92     23.94 o
  10   4   0        0.06       -0.15      1.56 o
   2   5   0      868.32      921.96     17.32 o
   4   5   0       26.67       25.46      1.14 o
   6   5   0     1214.19     1166.47     20.38 o
   8   5   0        0.08       -0.94      1.61 o
  10   5   0      107.67       99.02      3.87 o
   0   6   0     2263.70     1996.46     74.27 o
   2   6   0      835.82      822.82     15.65 o
   4   6   0       42.47       46.32      1.51 o
   6   6   0      436.62      445.64      8.17 o
   8   6   0       31.78       30.39      2.42 o
  10   6   0        0.36        1.20      1.63 o
   2   7   0     1456.46     1456.54     38.75 o
   4   7   0       66.54       60.30      2.00 o
   6   7   0      262.29      265.48      6.12 o
   8   7   0        8.08        6.60      1.58 o
  10   7   0       43.96       45.21      2.93 o
   0   8   0     1084.44     1005.97     38.61 o
   2   8   0      218.75      229.65      7.26 o
   4   8   0       63.71       61.69      2.89 o
   6   8   0       41.27       38.67      2.12 o
   8   8   0        7.56       11.12      2.54 o
   2   9   0      438.55      473.73     13.76 o
   4   9   0       11.70        7.20      1.59 o
   6   9   0       54.50       52.00      4.66 o
   0  10   0       11.29        7.75      2.53 o
   2  10   0       26.22       33.35      2.76 o
   4  10   0      108.79      123.52      4.87 o
   6  10   0       29.63       32.94      4.72 o
   2  11   0       53.67       52.05      4.72 o
   4  11   0       40.54       41.87      3.01 o
   1   1   1     4087.09     3935.81     59.83 o
   2   1   1     2931.26     2679.05     35.01 o
   3   1   1    15826.18    15004.36    176.88 o
   4   1   1      660.55      601.72      6.92 o
   5   1   1        1.25        0.37      0.40 o
   6   1   1      232.64      223.81      2.97 o
   7   1   1       39.10       40.44      0.98 o
   8   1   1       17.87       24.06      0.90 o
   9   1   1        0.37       -0.10      0.63 o
  10   1   1       38.07       36.26      1.29 o
  11   1   1        3.73        2.77      0.98 o
  12   1   1        0.05       -0.84      0.98 o
  13   1   1        7.76       13.26      3.79 o
   0   2   1       60.99       96.39      2.30 o
   1   2   1     3899.53     3840.31     47.54 o
   2   2   1      671.37      591.75      8.47 o
   3   2   1     3961.01     4040.72     53.01 o
   4   2   1     3193.57     3181.65     37.56 o
   5   2   1      872.09      732.58      7.46 o
   6   2   1      310.94      324.98      4.22 o
   7   2   1      222.40      221.25      3.07 o
   8   2   1      132.82      143.99      2.33 o
   9   2   1        5.74        7.26      0.80 o
  10   2   1       51.52       43.88      1.59 o
  11   2   1       12.79       14.17      1.62 o
  12   2   1        0.62        0.78      1.36 o
   1   3   1        1.60       -0.34      0.34 o
   2   3   1      887.50      713.29      9.98 o
   3   3   1      102.18      125.23      1.83 o
   4   3   1      354.56      347.48      5.57 o
   5   3   1     2307.68     2318.91     27.51 o
   6   3   1      643.92      592.99     12.27 o
   7   3   1        0.82       -0.19      0.52 o
   8   3   1       31.66       32.30      1.08 o
   9   3   1      157.54      153.80      3.08 o
  10   3   1       55.03       50.30      1.82 o
  11   3   1       47.15       51.06      2.59 o
  12   3   1        1.31        1.58      1.46 o
   0   4   1      704.23      655.68     11.03 o
   1   4   1      187.34      233.91      3.56 o
   2   4   1      185.39      178.67      2.41 o
   3   4   1      205.56      237.08      3.11 o
   4   4   1      125.42      119.95      1.78 o
   5   4   1      156.56      169.01      2.39 o
   6   4   1      115.23      115.35      1.84 o
   7   4   1       56.36       52.11      1.47 o
   8   4   1       35.61       28.22      1.30 o
   9   4   1        8.58        5.79      1.14 o
  10   4   1        0.78       -0.97      0.97 o
  11   4   1        1.55       -1.21      1.21 o
   1   5   1       66.40       69.43      1.29 o
   2   5   1      306.01      364.54      5.45 o
   3   5   1       16.41       15.73      0.62 o
   4   5   1      198.65      194.73      2.71 o
   5   5   1      278.97      265.99      3.58 o
   6   5   1        2.93        2.93      0.55 o
   7   5   1      137.21      131.27      2.35 o
   8   5   1        2.71        4.83      1.02 o
   9   5   1      118.85      123.22      3.01 o
  10   5   1        0.31       -1.05      1.05 o
  11   5   1       45.37       44.36      1.96 o
   0   6   1       58.47       55.44      2.47 o
   1   6   1        7.87        5.09      0.63 o
   2   6   1        3.01        3.84      0.58 o
   3   6   1      100.55       99.26      1.93 o
   4   6   1      481.15      469.46      5.98 o
   5   6   1      116.27      111.63      1.85 o
   6   6   1       20.16       24.46      1.03 o
   7   6   1      152.98      152.30      2.93 o
   8   6   1      121.11      128.99      2.69 o
   9   6   1      100.98       88.84      2.21 o
  10   6   1        8.94        5.04      1.14 o
  11   6   1       26.04       26.03      2.56 o
   1   7   1        2.85        2.74      0.75 o
   2   7   1        0.86       -0.45      0.70 o
   3   7   1      548.83      537.27      8.68 o
   4   7   1       69.83       68.47      1.63 o
   5   7   1        3.40        2.29      0.65 o
   6   7   1      216.82      231.29      3.82 o
   7   7   1       63.25       57.19      1.80 o
   8   7   1       11.81       14.65      1.30 o
   9   7   1        3.64        1.27      1.11 o
  10   7   1        1.55        0.72      1.86 o
   0   8   1        1.56       -0.84      1.22 o
   1   8   1        1.59        1.45      0.97 o
   2   8   1       10.97       10.09      1.27 o
   3   8   1      102.50      103.28      2.74 o
   4   8   1      143.95      134.68      3.06 o
   5   8   1       50.18       46.91      1.62 o
   6   8   1       59.79       64.96      1.79 o
   7   8   1       30.30       31.24      1.95 o
   8   8   1        1.12        1.77      1.25 o
   9   8   1        0.02       -0.94      1.56 o
  10   8   1        1.10        0.00      3.00 o
   1   9   1      212.58      237.43      5.40 o
   2   9   1      312.41      311.57      6.75 o
   3   9   1       34.01       35.72      1.74 o
   4   9   1        0.88        1.10      1.04 o
   5   9   1       40.04       38.40      1.66 o
   6   9   1       97.02      100.52      3.84 o
   7   9   1        0.02       -2.10      2.10 o
   9   9   1        0.30       -3.03      3.06 o
   0  10   1        7.42        5.24      4.53 o
   1  10   1      202.91      216.47      5.15 o
   2  10   1        1.05        2.33      1.18 o
   3  10   1       98.71       98.40      2.97 o
   4  10   1        4.39        2.96      1.35 o
   5  10   1        6.53        6.49      1.29 o
   6  10   1       12.78       15.42      2.74 o
   1  11   1       17.22       16.11      1.62 o
   2  11   1       28.38       29.54      1.97 o
   3  11   1        0.00       -1.24      1.24 o
   4  11   1        1.86        0.10      1.55 o
   5  11   1       30.71       34.01      3.82 o
   0   0   2      806.50      981.54     37.18 o
   1   0   2      502.81      413.07     17.98 o
   2   0   2     1458.48     1451.08     27.47 o
   3   0   2      131.10      146.80      3.86 o
   4   0   2       30.75       19.96      0.81 o
   5   0   2        0.01        1.09      0.53 o
   6   0   2        3.32        3.57      0.67 o
   7   0   2      380.61      363.69      7.24 o
   8   0   2      654.29      668.25     26.12 o
   9   0   2        9.89        8.89      1.32 o
  10   0   2      123.75      132.36      3.45 o
  11   0   2       18.72       17.22      1.77 o
  12   0   2       42.08       47.10      2.41 o
  13   0   2        0.12        0.17      2.58 o
   1   1   2      103.20       92.15      1.36 o
   2   1   2    27915.43    26057.85    355.79 o
   3   1   2      757.39      672.88      9.17 o
   4   1   2      475.98      433.16      5.19 o
   5   1   2      658.63      656.04      7.91 o
   6   1   2       75.56       82.71      1.41 o
   7   1   2       33.73       36.37      1.03 o
   8   1   2       38.97       40.21      1.12 o
   9   1   2        2.94        0.70      0.69 o
  10   1   2        5.45        7.54      0.94 o
  11   1   2        1.33        0.87      0.93 o
  12   1   2       64.05       68.35      2.23 o
  13   1   2        4.82        5.51      2.01 o
   0   2   2     7448.11     7265.12    153.77 o
   1   2   2       53.75       50.68      1.06 o
   2   2   2     8951.83     9165.33    128.21 o
   3   2   2      299.90      273.92      5.53 o
   4   2   2      371.00      353.19      5.58 o
   5   2   2      156.37      156.82      2.05 o
   6   2   2     2034.56     1938.61     23.23 o
   7   2   2        2.05        1.28      0.50 o
   8   2   2       65.14       66.59      1.39 o
   9   2   2        4.29        4.90      0.82 o
  10   2   2        7.94        9.69      1.13 o
  11   2   2        0.19       -1.11      1.11 o
  12   2   2        1.28        2.76      1.14 o
   1   3   2      103.21       98.56      1.53 o
   2   3   2     1044.13      948.75     11.94 o
   3   3   2      106.53      116.20      1.79 o
   4   3   2      417.59      478.17      6.20 o
   5   3   2      430.38      432.59      5.79 o
   6   3   2      107.40      108.56      2.01 o
   7   3   2        1.52        2.62      0.56 o
   8   3   2       22.67       14.66      0.99 o
   9   3   2       16.53       19.20      1.14 o
  10   3   2       19.56       21.13      1.51 o
  11   3   2        0.20       -1.24      1.24 o
  12   3   2       10.95       14.29      1.74 o
   0   4   2    11424.40    11672.74    190.02 o
   1   4   2      275.40      287.74      3.78 o
   2   4   2        3.83        3.00      0.39 o
   3   4   2        0.25        0.94      0.35 o
   4   4   2      114.46       92.42      1.46 o
   5   4   2       38.44       37.02      1.05 o
   6   4   2      178.88      190.89      3.13 o
   7   4   2      210.82      194.02      3.47 o
   8   4   2      559.35      564.93      8.39 o
   9   4   2        1.93        0.85      0.79 o
  10   4   2       10.24        9.15      1.30 o
  11   4   2       12.37        9.18      1.92 o
   1   5   2        3.54        5.45      0.45 o
   2   5   2       46.38       41.95      1.05 o
   3   5   2       88.09       91.46      1.56 o
   4   5   2       84.99       82.28      1.48 o
   5   5   2      147.62      167.89      2.57 o
   6   5   2        0.13        0.15      0.50 o
   7   5   2        0.34       -0.59      0.71 o
   8   5   2        8.42        9.50      0.93 o
   9   5   2        4.56        3.98      1.04 o
  10   5   2      148.32      142.86      3.46 o
  11   5   2        0.17       -1.22      1.22 o
  12   5   2        0.70        5.53      3.71 o
   0   6   2     1636.80     1582.15     65.83 o
   1   6   2        7.23        8.85      0.67 o
   2   6   2        4.92        6.48      0.65 o
   3   6   2      192.79      193.66      3.23 o
   4   6   2        2.44        1.18      0.55 o
   5   6   2       51.81       46.91      1.14 o
   6   6   2      179.81      192.04      3.09 o
   7   6   2        0.93        0.17      0.66 o
   8   6   2        1.75       -0.90      0.90 o
   9   6   2       11.32       11.18      1.15 o
  10   6   2       28.72       28.49      1.67 o
  11   6   2        2.40        1.58      2.61 o
   1   7   2       70.68       77.94      2.00 o
   2   7   2      124.82      138.31      2.99 o
   3   7   2        6.80        6.09      0.90 o
   4   7   2      596.30      629.65      9.34 o
   5   7   2       31.45       34.20      1.11 o
   6   7   2       27.32       29.58      1.25 o
   7   7   2        0.71        0.41      1.10 o
   8   7   2       10.56       10.33      1.36 o
   9   7   2       20.42       20.67      1.66 o
  10   7   2        6.45        5.61      1.70 o
   0   8   2      502.14      553.77     15.61 o
   1   8   2       66.22       60.60      1.83 o
   2   8   2       36.05       41.02      1.51 o
   3   8   2       31.84       34.28      1.49 o
   4   8   2      153.49      176.49      3.77 o
   5   8   2       61.93       57.97      2.50 o
   6   8   2       28.56       33.21      1.56 o
   7   8   2       20.73       22.96      1.95 o
   8   8   2        0.26        0.36      1.19 o
   9   8   2        0.63        0.26      1.52 o
   1   9   2        3.08        1.30      0.99 o
   2   9   2       48.66       46.09      2.30 o
   3   9   2        0.04       -0.85      0.85 o
   4   9   2       20.23       25.91      1.46 o
   5   9   2        8.55        7.79      1.36 o
   6   9   2       91.52       93.10      2.97 o
   7   9   2        1.54       -2.68      2.68 o
   8   9   2        0.96        2.10      2.79 o
   0  10   2        0.63       -1.15      2.15 o
   1  10   2        5.18        3.37      1.20 o
   2  10   2       27.15       33.71      1.91 o
   3  10   2       20.60       22.07      1.63 o
   4  10   2       25.97       29.32      1.82 o
   5  10   2        2.28        1.29      1.50 o
   6  10   2        2.66        4.43      1.66 o
   1  11   2       27.60       30.41      1.96 o
   2  11   2        3.20        0.94      1.63 o
   3  11   2        6.43        3.64      1.39 o
   4  11   2       15.92       15.34      1.63 o
   5  11   2        6.13        6.74      2.20 o
   1   1   3        0.40        0.94      0.36 o
   2   1   3      303.87      250.52      3.50 o
   3   1   3       10.17       11.04      0.94 o
   4   1   3       27.37       35.95      0.83 o
   5   1   3      611.69      587.80      8.08 o
   6   1   3      243.11      278.28      4.38 o
   7   1   3       49.95       44.94      1.25 o
   8   1   3        1.36        0.01      0.68 o
   9   1   3      188.63      189.31      3.57 o
  10   1   3        1.45       -0.41      0.84 o
  11   1   3       24.39       25.25      1.61 o
  12   1   3        6.44        5.51      1.37 o
   0   2   3     8453.05     8756.63    161.17 o
   1   2   3       88.93      151.09      2.08 o
   2   2   3     1453.87     1426.61     17.95 o
   3   2   3     2254.06     2257.57     28.07 o
   4   2   3     2537.03     2494.63     35.37 o
   5   2   3        9.15       12.25      0.51 o
   6   2   3      190.81      202.31      3.16 o
   7   2   3       23.52       31.08      1.40 o
   8   2   3        0.74       -0.28      0.69 o
   9   2   3        6.31        6.42      0.84 o
  10   2   3        1.94        1.91      0.99 o
  11   2   3        9.79       10.86      1.39 o
  12   2   3        6.65        6.66      1.39 o
   1   3   3      436.71      393.66      5.36 o
   2   3   3      307.87      280.42      4.19 o
   3   3   3     4210.31     4351.72     54.38 o
   4   3   3       40.74       46.79      0.93 o
   5   3   3      262.14      250.42      4.03 o
   6   3   3      267.01      272.63      4.49 o
   7   3   3       34.35       41.75      1.95 o
   8   3   3        4.97        4.34      0.86 o
   9   3   3        8.99        7.54      1.00 o
  10   3   3       13.21       12.27      1.39 o
  11   3   3        1.53        1.11      1.07 o
  12   3   3        6.65        6.63      2.18 o
   0   4   3      854.57      728.30     11.19 o
   1   4   3      498.36      481.85      7.65 o
   2   4   3       11.81       13.90      0.51 o
   3   4   3       46.46       40.91      0.94 o
   4   4   3      368.47      388.77      5.87 o
   5   4   3       21.60       19.79      0.78 o
   6   4   3       10.23        7.66      0.72 o
   7   4   3       75.04       68.21      1.76 o
   8   4   3        1.36       -0.80      0.80 o
   9   4   3        1.17        0.91      0.85 o
  10   4   3        2.66        4.21      1.03 o
  11   4   3        1.24        0.19      1.26 o
   1   5   3      383.71      441.15      7.40 o
   2   5   3       23.92       23.94      0.77 o
   3   5   3      228.86      213.29      3.07 o
   4   5   3       33.50       30.03      0.84 o
   5   5   3       35.45       35.61      0.90 o
   6   5   3       95.01       97.21      1.81 o
   7   5   3        0.49       -0.71      0.71 o
   8   5   3        3.92        2.70      0.81 o
   9   5   3        0.01       -0.91      0.91 o
  10   5   3       25.14       21.35      1.53 o
  11   5   3       13.78       11.47      1.55 o
   0   6   3      269.41      265.89      6.34 o
   1   6   3      410.75      465.35      7.92 o
   2   6   3      145.25      146.99      2.57 o
   3   6   3      476.39      508.25      7.58 o
   4   6   3      243.84      245.96      3.82 o
   5   6   3        0.59        0.33      0.62 o
   6   6   3       11.54       12.46      0.95 o
   7   6   3        0.04       -0.81      0.81 o
   8   6   3        6.50        5.87      0.93 o
   9   6   3       10.09        5.73      1.17 o
  10   6   3        3.67        3.79      1.19 o
   1   7   3       22.09       20.23      1.12 o
   2   7   3       39.15       37.80      1.37 o
   3   7   3        3.35        2.70      0.75 o
   4   7   3       57.93       54.91      1.54 o
   5   7   3       76.31       75.52      1.86 o
   6   7   3      162.82      185.46      3.50 o
   7   7   3       11.90       14.17      1.32 o
   8   7   3        8.15        9.35      1.31 o
   9   7   3       19.68       23.89      1.64 o
  10   7   3        0.01       -1.70      1.70 o
   0   8   3       13.57       11.89      1.40 o
   1   8   3      141.92      144.12      3.18 o
   2   8   3        3.62        3.68      0.90 o
   3   8   3       56.14       52.98      1.72 o
   4   8   3      385.84      391.64      7.27 o
   5   8   3       46.36       44.79      1.76 o
   6   8   3       14.50       13.14      1.22 o
   7   8   3        0.31       -0.50      0.97 o
   8   8   3        3.69        2.69      1.19 o
   9   8   3        2.46        1.15      1.43 o
   1   9   3       30.16       32.35      1.61 o
   2   9   3       12.52       10.22      1.14 o
   3   9   3       14.47       17.47      1.33 o
   4   9   3        0.46       -0.38      0.95 o
   5   9   3        6.11        9.47      1.44 o
   6   9   3       12.27       13.02      2.07 o
   7   9   3       12.68       12.92      2.36 o
   8   9   3       10.10       14.56      3.67 o
   0  10   3      136.26      137.21      8.34 o
   1  10   3        1.90        2.18      1.18 o
   2  10   3       11.30       12.42      1.42 o
   3  10   3        0.68       -0.82      1.05 o
   4  10   3       34.84       35.29      1.74 o
   5  10   3        4.46        1.18      1.31 o
   6  10   3        1.36       -0.50      1.32 o
   1  11   3       16.37       12.72      1.57 o
   2  11   3       12.21        8.86      1.49 o
   3  11   3        1.19        1.62      1.32 o
   4  11   3        4.84        2.47      1.89 o
   5  11   3        4.77        6.23      3.48 o
   0   0   4    17535.62    16785.39    435.55 o
   1   0   4      956.39      868.45     15.10 o
   2   0   4     1248.44     1257.28     24.25 o
   3   0   4     1136.04     1186.74     22.55 o
   4   0   4        1.39       -0.61      0.61 o
   5   0   4       70.24       82.43      1.91 o
   6   0   4        5.79        3.15      0.96 o
   7   0   4      220.53      201.24      5.11 o
   8   0   4      294.63      330.91      7.96 o
   9   0   4        4.35        4.85      1.23 o
  10   0   4      123.11      127.32      4.95 o
  11   0   4        9.62        7.72      1.46 o
  12   0   4        9.61        4.23      2.18 o
   1   1   4     6399.91     6298.04     77.45 o
   2   1   4     8709.70     8555.70    105.56 o
   3   1   4       72.82       63.05      1.13 o
   4   1   4      378.44      372.60      8.42 o
   5   1   4      222.04      237.87      3.76 o
   6   1   4      333.66      380.92      6.29 o
   7   1   4      330.11      336.00      5.30 o
   8   1   4      145.26      147.22      2.88 o
   9   1   4       16.88       15.73      1.05 o
  10   1   4      221.85      246.39      4.52 o
  11   1   4        0.03       -0.85      1.00 o
  12   1   4        2.84        2.52      1.28 o
   0   2   4     3649.36     3657.83     67.22 o
   1   2   4       73.05       60.08      1.20 o
   2   2   4       83.18       93.48      1.32 o
   3   2   4      442.97      376.09      5.56 o
   4   2   4      448.22      426.40      6.09 o
   5   2   4      159.65      163.42      2.44 o
   6   2   4      135.46      152.76      2.65 o
   7   2   4        8.99        7.78      0.86 o
   8   2   4       42.89       42.08      1.36 o
   9   2   4       10.01        9.18      1.20 o
  10   2   4       40.91       41.82      1.66 o
  11   2   4        0.00       -1.04      1.10 o
  12   2   4        0.95        2.62      1.70 o
   1   3   4     1130.59     1072.63     15.90 o
   2   3   4      714.22      868.62     10.47 o
   3   3   4       94.49      104.59      1.56 o
   4   3   4     1164.19     1217.56     13.93 o
   5   3   4        4.11        4.02      0.63 o
   6   3   4       48.15       48.48      1.38 o
   7   3   4        0.25       -0.33      0.75 o
   8   3   4       26.06       31.87      1.78 o
   9   3   4        0.84        0.26      0.82 o
  10   3   4        0.23       -0.89      0.89 o
  11   3   4        0.02       -1.04      1.04 o
  12   3   4        1.57        3.68      2.25 o
   0   4   4     1680.69     1723.66     30.38 o
   1   4   4      313.56      324.84      4.56 o
   2   4   4       34.21       45.80      0.83 o
   3   4   4      114.49      128.40      1.98 o
   4   4   4     1164.98     1145.55     13.95 o
   5   4   4       18.31       26.51      0.89 o
   6   4   4       47.01       49.71      1.40 o
   7   4   4       39.14       39.62      1.38 o
   8   4   4        9.58       14.61      1.10 o
   9   4   4        1.50        0.17      1.12 o
  10   4   4        8.25        8.77      1.23 o
  11   4   4        2.41       -0.69      1.60 o
   1   5   4      743.79      702.24      8.44 o
   2   5   4     2260.31     2271.50     27.92 o
   3   5   4       76.77       80.44      1.38 o
   4   5   4       77.17       69.42      1.32 o
   5   5   4       36.26       33.67      0.86 o
   6   5   4       64.79       62.52      1.34 o
   7   5   4       98.77      100.89      2.14 o
   8   5   4        0.64       -0.47      0.71 o
   9   5   4        8.75        6.33      0.96 o
  10   5   4        5.70        6.69      1.21 o
  11   5   4        0.31       -1.41      1.41 o
   0   6   4      620.76      549.94     14.98 o
   1   6   4        0.05       -0.47      0.47 o
   2   6   4      473.14      507.76      7.56 o
   3   6   4      226.68      237.09      3.61 o
   4   6   4       12.44       19.50      1.00 o
   5   6   4      106.44       99.22      1.91 o
   6   6   4       69.48       70.28      1.69 o
   7   6   4       11.50        7.33      0.86 o
   8   6   4       11.68       11.12      1.04 o
   9   6   4        0.07       -1.02      1.02 o
  10   6   4        2.96        1.49      1.15 o
   1   7   4        0.23       -0.07      0.69 o
   2   7   4        8.43        7.87      0.89 o
   3   7   4       36.17       32.15      1.23 o
   4   7   4        1.28        2.09      0.71 o
   5   7   4        0.33       -0.70      0.70 o
   6   7   4        2.05        1.94      0.84 o
   7   7   4       42.23       41.60      1.39 o
   8   7   4        0.60        1.03      0.91 o
   9   7   4        1.50        1.32      1.16 o
  10   7   4        0.34       -3.00      3.00 o
   0   8   4       28.05       27.35      3.44 o
   1   8   4       14.55       14.17      1.36 o
   2   8   4       24.61       28.98      1.43 o
   3   8   4       11.99        9.38      1.07 o
   4   8   4      135.30      139.72      3.19 o
   5   8   4       29.53       32.55      1.53 o
   6   8   4       12.31       11.72      1.17 o
   7   8   4        4.85        6.58      0.98 o
   8   8   4       99.86      110.74      2.85 o
   9   8   4        1.38        2.56      1.68 o
   1   9   4       18.05       18.30      1.42 o
   2   9   4       10.96       11.52      1.17 o
   3   9   4       39.91       42.33      1.72 o
   4   9   4       18.83       18.45      1.35 o
   5   9   4        0.01       -0.86      1.09 o
   6   9   4        2.56        2.22      1.50 o
   7   9   4        0.06        0.12      1.23 o
   8   9   4        1.62       -0.16      1.63 o
   0  10   4        2.00        2.49      1.69 o
   1  10   4       18.76       20.32      1.64 o
   2  10   4        1.20       -0.03      1.09 o
   3  10   4        4.27        4.30      1.21 o
   4  10   4       11.58       10.65      1.33 o
   5  10   4        0.03       -1.18      1.18 o
   6  10   4       15.35       19.91      3.02 o
   7  10   4        0.35        3.51      3.29 o
   1  11   4        0.18        0.21      1.26 o
   2  11   4        9.89       12.83      2.52 o
   3  11   4        0.64       -0.48      1.83 o
   4  11   4        9.21        8.91      1.85 o
   1   1   5      128.83      135.08      1.95 o
   2   1   5       40.09       44.57      1.25 o
   3   1   5       95.19       80.12      1.39 o
   4   1   5       52.76       55.86      1.06 o
   5   1   5      433.86      450.98     13.05 o
   6   1   5      240.85      254.62      4.43 o
   7   1   5        3.35        4.24      0.75 o
   8   1   5        4.43        4.32      0.83 o
   9   1   5        2.13        0.86      0.81 o
  10   1   5        0.07       -0.29      0.87 o
  11   1   5       13.48       11.77      1.56 o
  12   1   5        1.45       -1.17      1.17 o
   0   2   5     3317.59     3122.12     57.47 o
   1   2   5     2191.18     2177.25     34.57 o
   2   2   5        1.43        1.02      0.38 o
   3   2   5      632.10      619.60      7.22 o
   4   2   5        1.50        1.26      0.38 o
   5   2   5      797.28      810.80     11.83 o
   6   2   5      121.45      118.54      2.20 o
   7   2   5      334.90      340.97      5.81 o
   8   2   5        0.97       -0.53      0.70 o
   9   2   5       38.53       39.86      1.68 o
  10   2   5        8.67        7.11      1.23 o
  11   2   5        3.00        2.93      1.19 o
  12   2   5        3.56        2.98      1.54 o
   1   3   5       94.90       90.77      1.54 o
   2   3   5        7.80        5.55      0.39 o
   3   3   5        5.84        0.78      0.34 o
   4   3   5       41.70       60.33      1.11 o
   5   3   5      310.41      344.71      5.04 o
   6   3   5      163.21      190.52      3.07 o
   7   3   5        9.22        9.10      1.10 o
   8   3   5        0.42        1.04      0.92 o
   9   3   5       24.12       23.46      1.47 o
  10   3   5        8.29        4.93      1.06 o
  11   3   5        0.00       -0.67      1.06 o
  12   3   5        4.07        1.80      2.27 o
   0   4   5      131.39      136.33      3.04 o
   1   4   5     1068.22     1106.82     14.71 o
   2   4   5        7.55        6.38      0.51 o
   3   4   5      142.26      147.75      2.14 o
   4   4   5       30.13       29.02      0.74 o
   5   4   5       36.23       36.70      0.89 o
   6   4   5        2.17        2.65      0.73 o
   7   4   5       32.69       30.07      1.36 o
   8   4   5       15.34       13.95      1.09 o
   9   4   5        0.52       -0.86      0.86 o
  10   4   5        3.65        3.11      1.10 o
  11   4   5        0.01       -1.23      1.23 o
  12   4   5        0.65       -0.95      3.59 o
   1   5   5      385.24      459.62      8.25 o
   2   5   5      251.27      291.05      4.52 o
   3   5   5      261.09      298.57      4.41 o
   4   5   5       17.54       12.98      0.70 o
   5   5   5        0.41        0.47      0.47 o
   6   5   5       76.46       79.61      1.76 o
   7   5   5        1.75        0.90      0.78 o
   8   5   5        1.04        0.74      0.90 o
   9   5   5        6.11        5.69      1.09 o
  10   5   5        1.21        0.15      1.39 o
  11   5   5        3.88        4.04      3.29 o
   0   6   5       23.67       27.94      1.47 o
   1   6   5      122.99      134.27      2.62 o
   2   6   5       52.50       56.27      1.37 o
   3   6   5       15.18       12.77      1.08 o
   4   6   5       49.60       43.14      1.10 o
   5   6   5       99.31       86.85      1.77 o
   6   6   5       69.76       68.73      1.56 o
   7   6   5       40.95       41.64      1.49 o
   8   6   5       22.14       23.82      1.31 o
   9   6   5        1.40        0.44      0.92 o
  10   6   5        0.28       -0.85      1.11 o
   1   7   5        1.87        4.26      0.83 o
   2   7   5       68.36       69.67      1.92 o
   3   7   5       17.14       21.36      1.11 o
   4   7   5        5.12        6.05      0.79 o
   5   7   5      113.22      118.54      2.37 o
   6   7   5       95.38      107.71      2.10 o
   7   7   5        0.01       -0.73      0.73 o
   8   7   5        2.55        3.59      0.97 o
   9   7   5        1.72        3.05      1.25 o
  10   7   5        0.25       -2.50      2.81 o
   0   8   5       21.88       23.71      5.03 o
   1   8   5      106.73      101.33      2.52 o
   2   8   5        1.01       -0.39      0.82 o
   3   8   5        0.19       -0.79      0.79 o
   4   8   5      131.59      139.46      3.19 o
   5   8   5        0.42       -0.89      0.89 o
   6   8   5       22.36       21.76      1.35 o
   7   8   5       29.89       28.81      1.38 o
   8   8   5       11.63       16.38      1.65 o
   9   8   5        0.00       -2.53      2.53 o
   1   9   5       21.46       24.77      1.67 o
   2   9   5       51.01       36.99      2.02 o
   3   9   5       25.85       27.19      1.48 o
   4   9   5        2.59        1.45      0.96 o
   5   9   5        0.33       -1.14      1.14 o
   6   9   5        1.19        1.24      1.75 o
   7   9   5        7.03        6.19      1.19 o
   8   9   5       10.36       14.85      2.24 o
   0  10   5       18.61       19.50      2.26 o
   1  10   5       27.05       31.25      1.84 o
   2  10   5        0.10       -0.05      1.11 o
   3  10   5        1.29       -1.03      1.03 o
   4  10   5       17.90       19.30      1.67 o
   5  10   5        3.52        4.96      2.64 o
   6  10   5        1.67        2.57      1.92 o
   7  10   5        3.26       10.39      3.62 o
   1  11   5        6.53        5.02      1.40 o
   2  11   5        7.17        5.88      1.59 o
   3  11   5       13.24       15.18      2.33 o
   4  11   5        5.77        4.10      3.57 o
   0   0   6    17997.07    18405.59    477.37 o
   1   0   6       82.33      107.97      2.38 o
   2   0   6      221.06      218.62      3.42 o
   3   0   6     2212.49     2029.90     38.38 o
   4   0   6      115.42      108.58      2.62 o
   5   0   6      287.89      300.78      6.24 o
   6   0   6      216.47      223.06      6.66 o
   7   0   6      119.57      115.43      4.16 o
   8   0   6      224.81      225.41      6.95 o
   9   0   6        8.04       12.03      1.60 o
  10   0   6       58.89       60.51      2.91 o
  11   0   6        6.21        3.64      1.66 o
  12   0   6       16.84       17.79      2.23 o
   1   1   6     2979.15     3026.66     34.04 o
   2   1   6     1289.93     1096.46     14.62 o
   3   1   6       48.35       44.87      0.99 o
   4   1   6       20.02       21.42      0.87 o
   5   1   6      248.97      247.76      3.97 o
   6   1   6        0.49        0.16      0.59 o
   7   1   6      236.77      242.13      4.34 o
   8   1   6       19.14       21.96      1.15 o
   9   1   6       55.72       51.56      1.67 o
  10   1   6        0.03       -0.88      0.88 o
  11   1   6        4.03        4.97      1.40 o
  12   1   6        5.20        3.31      1.62 o
   0   2   6     2113.02     1918.32     35.58 o
   1   2   6       48.97       57.39      1.00 o
   2   2   6       18.54       19.71      0.62 o
   3   2   6      312.93      361.63      4.82 o
   4   2   6      269.34      272.62      3.76 o
   5   2   6      333.99      301.98      4.75 o
   6   2   6       26.44       32.93      1.10 o
   7   2   6        4.77        5.97      0.75 o
   8   2   6       44.74       50.53      1.51 o
   9   2   6        5.20        6.78      1.13 o
  10   2   6        4.70        6.74      1.25 o
  11   2   6        0.92        2.02      1.22 o
  12   2   6        0.62       -2.14      2.18 o
   1   3   6       87.85       89.01      1.55 o
   2   3   6      152.28      171.04      2.37 o
   3   3   6      123.61      116.84      1.68 o
   4   3   6      146.60      124.48      1.89 o
   5   3   6       36.95       36.13      1.01 o
   6   3   6      189.36      206.94      3.15 o
   7   3   6        8.76        7.57      1.05 o
   8   3   6       37.56       37.57      1.65 o
   9   3   6        2.93        1.19      1.00 o
  10   3   6       11.69       11.98      1.38 o
  11   3   6        0.00       -1.06      1.06 o
  12   3   6        2.38        0.65      2.30 o
   0   4   6     1104.59     1162.29     36.52 o
   1   4   6       91.11       84.07      1.63 o
   2   4   6      137.33      132.99      2.16 o
   3   4   6      308.07      302.46      4.21 o
   4   4   6       60.83       55.24      1.26 o
   5   4   6        0.02       -0.47      0.47 o
   6   4   6       12.26       13.98      1.00 o
   7   4   6       80.76       71.75      1.90 o
   8   4   6       22.67       20.13      1.29 o
   9   4   6        0.00        0.46      0.96 o
  10   4   6        4.09        3.36      1.02 o
  11   4   6        4.56        3.13      1.23 o
  12   4   6        7.85        6.49      2.67 o
   1   5   6      524.75      515.60      8.25 o
   2   5   6        1.19       -0.01      0.51 o
   3   5   6        4.98        7.77      0.66 o
   4   5   6       10.56       10.28      0.69 o
   5   5   6       59.78       55.46      1.18 o
   6   5   6       65.46       68.62      2.29 o
   7   5   6       45.03       45.60      1.56 o
   8   5   6        0.66       -0.79      0.79 o
   9   5   6       23.64       21.68      1.32 o
  10   5   6        6.55        2.80      1.09 o
  11   5   6        0.07        1.34      1.78 o
   0   6   6      453.40      472.79     13.34 o
   1   6   6       19.59       22.08      1.15 o
   2   6   6       26.60       28.30      1.12 o
   3   6   6      177.97      187.72      3.47 o
   4   6   6        0.21       -0.58      0.58 o
   5   6   6       99.99       90.45      1.82 o
   6   6   6        0.17       -0.54      0.65 o
   7   6   6        5.53        5.85      0.96 o
   8   6   6       17.68       15.48      1.82 o
   9   6   6        5.24        4.45      1.07 o
  10   6   6        0.09       -1.13      1.13 o
   1   7   6       11.80       14.09      1.06 o
   2   7   6       41.00       36.61      1.42 o
   3   7   6       37.12       33.40      1.25 o
   4   7   6       33.23       37.12      1.23 o
   5   7   6        2.77        5.28      1.13 o
   6   7   6       22.75       22.44      1.19 o
   7   7   6       41.28       44.55      1.38 o
   8   7   6        7.68        6.18      1.05 o
   9   7   6        2.67        1.13      1.05 o
   0   8   6        1.81       -0.14      1.27 o
   1   8   6       38.88       31.69      1.50 o
   2   8   6       19.40       18.04      1.41 o
   3   8   6        0.53       -0.78      0.78 o
   4   8   6        6.63        9.54      1.11 o
   5   8   6       88.15       82.96      2.81 o
   6   8   6        0.39       -0.34      0.87 o
   7   8   6        0.47        0.25      0.89 o
   8   8   6        1.34        1.82      1.14 o
   9   8   6        1.37        5.78      4.38 o
   1   9   6        2.14        3.78      1.16 o
   2   9   6       32.33       33.59      1.66 o
   3   9   6       20.08       28.15      1.60 o
   4   9   6        4.67        4.83      1.58 o
   5   9   6        0.66        0.13      1.18 o
   6   9   6       35.31       39.19      2.78 o
   7   9   6        0.20       -0.16      1.21 o
   8   9   6        0.38        0.58      1.28 o
   0  10   6       13.92       13.47      2.07 o
   1  10   6        4.52        7.51      1.58 o
   2  10   6        3.65        4.82      1.24 o
   3  10   6        6.27        4.60      1.17 o
   4  10   6        8.07        9.97      1.30 o
   5  10   6        0.15       -1.09      1.36 o
   6  10   6        1.40        0.39      3.37 o
   1  11   6        1.16        0.08      2.33 o
   2  11   6        1.46       -2.33      2.33 o
   3  11   6        1.40        2.22      2.44 o
   4  11   6        0.23       -1.91      3.34 o
   1   1   7        2.46        5.50      0.43 o
   2   1   7      330.35      297.05      4.09 o
   3   1   7     2695.28     2808.27     36.94 o
   4   1   7       26.83       35.88      1.01 o
   5   1   7        0.69        0.74      0.56 o
   6   1   7      132.43      143.19      3.07 o
   7   1   7       19.58       19.90      1.15 o
   8   1   7        9.90        8.53      1.05 o
   9   1   7       22.22       19.18      1.24 o
  10   1   7        0.06       -0.87      0.87 o
  11   1   7        4.39        3.51      1.52 o
  12   1   7        0.55       -1.52      2.22 o
   0   2   7     1669.83     1553.99     25.90 o
   1   2   7      234.03      234.54      3.23 o
   2   2   7        3.35        3.82      0.45 o
   3   2   7     1921.39     1891.87     25.06 o
   4   2   7      415.12      424.75      6.42 o
   5   2   7        3.87        8.45      0.65 o
   6   2   7       31.48       32.52      1.10 o
   7   2   7       10.34        9.61      0.85 o
   8   2   7       23.94       23.06      1.17 o
   9   2   7        2.80        1.94      1.05 o
  10   2   7        6.06        5.82      1.28 o
  11   2   7        2.88        1.57      1.55 o
   1   3   7        5.47        3.02      0.46 o
   2   3   7        0.27        0.95      0.41 o
   3   3   7     1539.66     1535.77     20.10 o
   4   3   7        2.90        1.43      0.51 o
   5   3   7       66.32       67.29      1.53 o
   6   3   7       42.52       41.70      1.17 o
   7   3   7        2.46        3.11      0.88 o
   8   3   7       46.13       46.56      1.79 o
   9   3   7       71.21       66.54      2.22 o
  10   3   7        0.10       -0.21      1.16 o
  11   3   7       15.89       17.33      2.76 o
   0   4   7      134.81      126.57      3.42 o
   1   4   7      519.70      516.77      9.02 o
   2   4   7       11.65       11.61      0.66 o
   3   4   7      151.28      142.99      2.22 o
   4   4   7       37.99       42.11      1.01 o
   5   4   7       27.80       29.46      1.00 o
   6   4   7        0.52       -0.70      0.70 o
   7   4   7        0.19        0.56      1.09 o
   8   4   7        1.99        2.03      0.94 o
   9   4   7        7.06        6.28      1.11 o
  10   4   7        8.52        8.15      1.46 o
  11   4   7        1.58       -1.68      1.68 o
   1   5   7       90.71       87.68      1.92 o
   2   5   7      226.98      211.95      3.79 o
   3   5   7        0.00       -0.51      0.51 o
   4   5   7        6.60        9.88      0.72 o
   5   5   7       15.78       15.42      0.81 o
   6   5   7      147.31      154.91      3.03 o
   7   5   7       31.85       29.24      1.41 o
   8   5   7        0.01       -0.86      0.86 o
   9   5   7       15.83       13.68      1.31 o
  10   5   7       11.45       11.03      1.28 o
  11   5   7        3.88       -1.12      2.53 o
   0   6   7        2.79        5.33      1.25 o
   1   6   7        5.83        7.24      0.87 o
   2   6   7        1.80        0.62      0.84 o
   3   6   7      130.82      124.15      2.56 o
   4   6   7        3.92        3.37      0.74 o
   5   6   7        0.66        0.23      0.71 o
   6   6   7       33.05       34.81      1.32 o
   7   6   7        0.50       -1.13      1.13 o
   8   6   7        0.03       -0.85      0.85 o
   9   6   7       17.68       16.29      1.53 o
  10   6   7        4.00        1.88      1.85 o
   1   7   7        4.40        1.80      0.80 o
   2   7   7      120.37      119.98      2.80 o
   3   7   7      275.78      263.19      4.72 o
   4   7   7       72.69       68.36      1.82 o
   5   7   7        5.71        3.82      1.03 o
   6   7   7      105.09      108.98      2.43 o
   7   7   7       10.48        6.45      1.02 o
   8   7   7        0.79        1.31      1.01 o
   9   7   7       18.70       14.61      1.68 o
   0   8   7       93.16      101.88      4.12 o
   1   8   7       91.75       93.47      2.74 o
   2   8   7        2.09        1.11      0.90 o
   3   8   7        4.43        3.33      1.14 o
   4   8   7       28.94       27.80      1.52 o
   5   8   7        0.00       -1.01      1.01 o
   6   8   7        2.27        2.18      1.05 o
   7   8   7        8.59        8.45      1.11 o
   8   8   7        1.50        0.65      2.28 o
   9   8   7        1.72        2.81      2.47 o
   1   9   7        1.11        0.55      0.98 o
   2   9   7        0.30       -0.89      0.89 o
   3   9   7       14.06       12.20      1.33 o
   4   9   7        9.43       11.89      1.36 o
   5   9   7        5.34        4.92      1.43 o
   6   9   7        2.76        4.35      1.66 o
   7   9   7        0.91        0.08      1.38 o
   0  10   7       63.44       61.80      3.41 o
   1  10   7       91.52       89.85      2.92 o
   2  10   7        0.56       -1.12      1.12 o
   3  10   7       27.65       27.23      1.69 o
   4  10   7       11.06       10.08      1.66 o
   5  10   7        4.93        5.34      2.32 o
   3  11   7        0.63        0.20      2.47 o
   0   0   8     3756.79     4407.37    114.73 o
   1   0   8      596.61      535.50      9.37 o
   2   0   8        3.68        5.90      0.85 o
   3   0   8     3701.13     3887.45     66.10 o
   4   0   8      110.88      129.65      3.12 o
   5   0   8      448.13      437.55     10.33 o
   6   0   8       33.39       28.86      1.93 o
   7   0   8       93.71       99.23      3.73 o
   8   0   8       12.15       19.35      2.29 o
   9   0   8       58.35       68.14      3.14 o
  10   0   8       31.74       30.34      2.58 o
  11   0   8        0.16       -1.52      1.53 o
   1   1   8      123.15      157.95      2.21 o
   2   1   8     3405.60     3588.31     41.62 o
   3   1   8       80.32       85.23      1.50 o
   4   1   8      187.26      209.69      3.26 o
   5   1   8      105.65      105.86      2.35 o
   6   1   8      172.45      159.91      3.39 o
   7   1   8       55.51       60.54      1.85 o
   8   1   8       11.45       15.56      1.37 o
   9   1   8       83.29       75.71      2.32 o
  10   1   8        3.02        1.48      1.02 o
  11   1   8        1.87        3.28      1.67 o
  12   1   8        2.95       -0.65      2.27 o
   0   2   8      360.72      338.60      6.10 o
   1   2   8       17.07       16.17      0.58 o
   2   2   8      412.72      430.71      8.24 o
   3   2   8      263.72      242.53      3.64 o
   4   2   8      158.51      163.65      3.07 o
   5   2   8      114.28      120.00      2.31 o
   6   2   8      315.90      320.77      5.61 o
   7   2   8        2.48        2.30      0.81 o
   8   2   8       22.99       22.72      1.21 o
   9   2   8       11.30       12.57      1.33 o
  10   2   8        3.04        0.02      1.18 o
  11   2   8        0.46       -0.20      1.98 o
   1   3   8       42.72       43.33      1.06 o
   2   3   8        6.63        8.79      0.62 o
   3   3   8      182.42      175.80      2.65 o
   4   3   8       46.06       53.04      1.45 o
   5   3   8        0.29        0.32      0.75 o
   6   3   8       42.84       34.54      1.12 o
   7   3   8       43.09       45.59      1.39 o
   8   3   8        0.89       -0.57      0.85 o
   9   3   8       13.83       14.18      1.31 o
  10   3   8       20.86       19.75      1.63 o
  11   3   8        0.01       -1.73      1.73 o
   0   4   8       17.83       25.23      1.42 o
   1   4   8        1.06        1.09      0.58 o
   2   4   8        5.88        5.34      0.64 o
   3   4   8      719.29      712.13     12.71 o
   4   4   8      192.71      202.72      3.22 o
   5   4   8        0.41       -0.50      0.59 o
   6   4   8        5.10        6.11      0.76 o
   7   4   8       16.12       15.25      1.20 o
   8   4   8      221.64      226.55      4.87 o
   9   4   8        7.11        7.55      1.18 o
  10   4   8        4.56        3.47      1.13 o
  11   4   8        0.45        2.34      2.33 o
   1   5   8       11.52       11.90      0.95 o
   2   5   8        0.38        0.29      0.69 o
   3   5   8        1.34        1.36      0.66 o
   4   5   8        1.59        0.66      0.56 o
   5   5   8       41.63       44.22      1.23 o
   6   5   8       55.23       41.35      1.52 o
   7   5   8        6.47        5.56      1.07 o
   8   5   8        1.01        0.01      0.97 o
   9   5   8       48.79       49.42      2.39 o
  10   5   8       28.94       25.76      1.59 o
   0   6   8       37.07       38.12      2.25 o
   1   6   8        1.26        1.02      0.77 o
   2   6   8       66.80       61.78      1.82 o
   3   6   8      170.60      160.65      3.14 o
   4   6   8        8.79        6.17      0.77 o
   5   6   8       96.22       95.43      2.07 o
   6   6   8       32.70       34.22      1.44 o
   7   6   8       28.33       26.88      1.64 o
   8   6   8        0.00       -0.97      0.98 o
   9   6   8        7.75        9.00      1.21 o
  10   6   8        2.04        1.61      2.50 o
   1   7   8       19.38       19.48      1.37 o
   2   7   8       52.01       40.06      1.70 o
   3   7   8       58.90       54.77      1.99 o
   4   7   8       56.67       50.40      2.35 o
   5   7   8       16.25       17.39      1.31 o
   6   7   8        6.66        2.68      0.93 o
   7   7   8       33.54       35.52      1.88 o
   8   7   8        9.67        9.05      1.40 o
   9   7   8        0.00       -1.67      1.90 o
   0   8   8      218.14      202.79      6.75 o
   1   8   8        0.73       -0.93      0.93 o
   2   8   8        4.76        2.39      0.92 o
   3   8   8        5.07        3.56      0.98 o
   4   8   8       96.75       86.16      2.40 o
   5   8   8       31.77       36.57      2.16 o
   6   8   8        0.01       -0.11      1.03 o
   7   8   8        1.60        1.33      1.02 o
   8   8   8        6.69        3.44      1.62 o
   1   9   8        5.21        3.65      1.18 o
   2   9   8       22.68       22.15      1.63 o
   3   9   8       24.26       25.82      1.92 o
   4   9   8        3.44        2.64      1.10 o
   5   9   8        3.02        1.77      1.87 o
   6   9   8        1.78        2.72      1.38 o
   7   9   8        5.61        5.09      2.39 o
   0  10   8        1.23       -2.01      2.05 o
   1  10   8       11.18       10.62      1.61 o
   2  10   8        0.12        0.11      1.15 o
   3  10   8        4.69        5.12      1.31 o
   4  10   8        0.03        2.00      2.29 o
   5  10   8        0.14       -0.08      3.43 o
   1   1   9      865.80      885.92     11.23 o
   2   1   9        0.72       -0.40      0.40 o
   3   1   9       59.24       69.49      1.53 o
   4   1   9        7.32       10.50      0.72 o
   5   1   9        7.67        6.63      0.74 o
   6   1   9        1.16        0.78      0.84 o
   7   1   9        0.00        0.64      0.86 o
   8   1   9       24.53       24.46      1.46 o
   9   1   9       22.20       27.96      1.61 o
  10   1   9        5.62        3.85      1.15 o
  11   1   9        6.09        3.95      1.58 o
   0   2   9      619.87      605.15     14.72 o
   1   2   9     1580.49     1610.60     20.09 o
   2   2   9      321.34      310.30      4.29 o
   3   2   9       21.55       13.56      0.75 o
   4   2   9       19.28       18.65      1.00 o
   5   2   9      150.88      147.38      2.75 o
   6   2   9       32.75       35.88      1.36 o
   7   2   9      129.42      127.01      2.76 o
   8   2   9       45.07       41.39      1.69 o
   9   2   9        1.67        0.00      1.23 o
  10   2   9        0.28       -1.31      1.31 o
  11   2   9        2.07        1.50      1.96 o
   1   3   9      104.51      116.39      2.04 o
   2   3   9       36.78       32.54      0.97 o
   3   3   9      970.80      911.16     16.06 o
   4   3   9        5.84        3.84      0.74 o
   5   3   9      323.83      332.50      5.75 o
   6   3   9       39.46       39.26      1.28 o
   7   3   9        4.52        3.58      0.84 o
   8   3   9       20.96       22.01      1.54 o
   9   3   9        0.10       -0.90      1.12 o
  10   3   9        0.10        0.26      1.22 o
   0   4   9      161.17      142.77      3.96 o
   1   4   9      139.61      141.65      2.77 o
   2   4   9       11.12        9.87      0.71 o
   3   4   9       12.16       18.54      0.90 o
   4   4   9       48.85       50.26      1.38 o
   5   4   9       34.71       30.44      1.23 o
   6   4   9       66.26       64.68      1.65 o
   7   4   9       16.09       15.27      1.52 o
   8   4   9        4.10        5.08      1.11 o
   9   4   9        0.06       -0.42      1.06 o
  10   4   9        3.02        1.55      1.31 o
   1   5   9       22.81       28.29      1.32 o
   2   5   9      330.71      345.44      6.43 o
   3   5   9        0.00       -0.66      0.66 o
   4   5   9        0.26       -0.65      0.65 o
   5   5   9       37.71       31.70      1.11 o
   6   5   9       62.93       62.65      1.90 o
   7   5   9        6.56        4.67      1.12 o
   8   5   9        8.22       10.64      1.24 o
   9   5   9       14.57       14.83      1.40 o
  10   5   9        2.55        2.61      1.83 o
   0   6   9        2.99        0.46      1.28 o
   1   6   9        1.15       -0.73      0.73 o
   2   6   9       66.13       66.69      1.95 o
   3   6   9       10.99       11.32      1.04 o
   4   6   9       45.01       48.33      1.41 o
   5   6   9       43.13       35.51      1.27 o
   6   6   9        5.85        3.84      1.04 o
   7   6   9       73.21       67.73      2.85 o
   8   6   9        0.43       -0.23      1.07 o
   9   6   9       18.24       14.57      1.57 o
   1   7   9        1.18        1.37      0.99 o
   2   7   9       84.38       81.61      2.51 o
   3   7   9       16.51       24.76      1.38 o
   4   7   9        0.56       -0.66      0.80 o
   5   7   9        9.09       11.74      1.37 o
   6   7   9        5.14        6.62      1.09 o
   7   7   9        6.40        3.22      1.23 o
   8   7   9        0.00       -1.14      1.14 o
   0   8   9       23.18       18.36      2.75 o
   1   8   9       66.40       64.69      2.29 o
   2   8   9       47.18       45.31      2.35 o
   3   8   9       82.38       74.96      2.32 o
   4   8   9       43.05       42.33      2.02 o
   5   8   9       21.44       16.79      1.49 o
   6   8   9        2.76        2.57      1.29 o
   7   8   9        3.34        1.97      1.24 o
   8   8   9        3.03        0.53      3.00 o
   1   9   9      134.81      133.40      3.67 o
   2   9   9        0.34        1.97      1.11 o
   3   9   9       73.00       76.81      2.35 o
   4   9   9        1.98       -0.75      1.64 o
   5   9   9       23.89       18.92      1.80 o
   6   9   9        4.42        8.06      3.48 o
   7   9   9        0.20        4.72      3.14 o
   0  10   9        6.93        5.04      2.34 o
   1  10   9        2.06       -0.55      1.18 o
   2  10   9        0.01       -0.48      1.22 o
   3  10   9        9.67       12.46      2.15 o
   4  10   9        2.06        1.47      2.19 o
   0   0  10      777.58      848.20     22.96 o
   1   0  10      337.21      373.06      7.57 o
   2   0  10       14.49       18.68      1.18 o
   3   0  10     2093.76     1915.36     36.35 o
   4   0  10      286.13      302.82      6.47 o
   5   0  10      203.21      230.06      8.86 o
   6   0  10        0.11       -1.21      1.21 o
   7   0  10        2.14        2.13      2.36 o
   8   0  10      187.10      205.82      8.49 o
   9   0  10       28.04       36.02      2.81 o
  10   0  10        4.18        5.44      1.86 o
  11   0  10       12.12       10.50      2.61 o
   1   1  10      431.76      411.54      6.36 o
   2   1  10       31.51       33.68      0.93 o
   3   1  10        5.48        4.78      0.63 o
   4   1  10      142.79      154.31      2.79 o
   5   1  10        5.70        8.04      0.87 o
   6   1  10      210.86      207.40      4.28 o
   7   1  10       71.91       80.96      2.44 o
   8   1  10       96.56      100.31      3.43 o
   9   1  10       53.28       46.00      1.89 o
  10   1  10       59.01       62.20      3.24 o
  11   1  10        0.47        1.43      2.47 o
   0   2  10       18.85       24.28      1.34 o
   1   2  10       53.93       44.54      1.16 o
   2   2  10      515.63      536.62      7.50 o
   3   2  10       66.59       64.16      1.53 o
   4   2  10       81.45       84.80      2.02 o
   5   2  10      112.40      120.01      2.57 o
   6   2  10      237.34      259.36      5.16 o
   7   2  10       24.16       24.46      1.37 o
   8   2  10        0.00       -0.87      0.87 o
   9   2  10        6.09        7.33      1.35 o
  10   2  10       10.26       11.79      2.09 o
   1   3  10       16.10       16.49      0.85 o
   2   3  10       25.72       30.74      1.03 o
   3   3  10      232.37      255.14      4.58 o
   4   3  10      351.13      373.72      6.38 o
   5   3  10      130.21      122.28      2.99 o
   6   3  10       18.28       25.21      1.33 o
   7   3  10        9.07        7.46      1.16 o
   8   3  10       11.03        8.26      1.33 o
   9   3  10       38.85       36.75      2.06 o
  10   3  10        4.91        7.55      1.47 o
   0   4  10     2064.14     1884.67     40.78 o
   1   4  10       76.87       79.35      1.78 o
   2   4  10        1.85        0.76      0.70 o
   3   4  10      596.82      609.54      9.95 o
   4   4  10       60.07       62.94      1.74 o
   5   4  10       11.85       12.26      1.46 o
   6   4  10        0.21        0.16      0.73 o
   7   4  10        0.50       -0.05      1.04 o
   8   4  10       30.34       27.62      1.77 o
   9   4  10        0.23        0.43      1.22 o
  10   4  10        1.37       -1.49      1.90 o
   1   5  10       62.57       61.67      1.86 o
   2   5  10      170.68      166.11      3.28 o
   3   5  10       79.87       74.02      1.90 o
   4   5  10      102.26      103.08      2.37 o
   5   5  10        4.12        3.46      1.35 o
   6   5  10        8.96        8.88      1.22 o
   7   5  10       22.90       24.52      1.68 o
   8   5  10        1.37       -1.34      1.34 o
   9   5  10       15.83       14.48      1.46 o
   0   6  10      170.71      189.77      6.38 o
   1   6  10        2.03       -0.04      0.83 o
   2   6  10       50.71       55.64      2.12 o
   3   6  10       51.60       49.05      1.56 o
   4   6  10        1.72        1.33      0.84 o
   5   6  10       16.38       18.56      1.39 o
   6   6  10       76.99       76.93      2.43 o
   7   6  10       15.36       13.27      2.12 o
   8   6  10        0.00       -0.96      1.09 o
   9   6  10        0.06        5.06      2.65 o
   1   7  10       75.83       69.46      2.34 o
   2   7  10        0.42       -0.07      0.98 o
   3   7  10      131.69      129.38      3.11 o
   4   7  10      140.68      145.78      3.37 o
   5   7  10       27.31       31.92      1.93 o
   6   7  10        0.11       -0.65      1.06 o
   7   7  10       41.80       41.23      3.33 o
   8   7  10        1.90        1.39      1.89 o
   0   8  10       30.24       33.90      2.65 o
   1   8  10        1.11        1.17      1.11 o
   2   8  10        0.01       -1.08      1.08 o
   3   8  10       21.92       24.47      1.67 o
   4   8  10        0.71       -0.74      1.02 o
   5   8  10        8.14        5.35      1.36 o
   6   8  10        1.97       -1.13      1.13 o
   7   8  10        6.44        6.81      3.12 o
   1   9  10        1.91       -0.52      1.29 o
   2   9  10       18.02       17.97      1.65 o
   3   9  10       21.14       23.45      1.55 o
   4   9  10        1.33       -0.19      1.18 o
   5   9  10        5.86        6.07      2.82 o
   0  10  10       10.38       11.51      3.20 o
   1  10  10       16.14       16.04      2.35 o
   2  10  10        5.62        7.45      2.10 o
   3  10  10        0.00       -0.32      1.79 o
   4  10  10        2.35        7.47      3.54 o
   1   1  11       26.94       31.70      1.11 o
   2   1  11       56.13       54.24      1.41 o
   3   1  11       54.90       62.38      1.55 o
   4   1  11       15.47       16.30      0.97 o
   5   1  11      442.23      469.51      7.88 o
   6   1  11      109.02      106.48      2.68 o
   7   1  11       13.56       16.34      1.23 o
   8   1  11        0.19        0.02      1.14 o
   9   1  11       28.23       29.23      1.74 o
  10   1  11        7.54        8.02      1.33 o
   0   2  11      111.18      119.35      3.08 o
   1   2  11      556.75      567.36      8.49 o
   2   2  11        0.00       -0.56      0.56 o
   3   2  11        0.00       -0.62      0.62 o
   4   2  11       19.89       26.64      1.27 o
   5   2  11      321.10      350.22      6.10 o
   6   2  11       79.75       80.58      2.24 o
   7   2  11      283.01      311.58      6.14 o
   8   2  11       10.85       15.23      1.28 o
   9   2  11       34.97       33.79      2.02 o
  10   2  11       12.99       15.70      1.86 o
   1   3  11       88.97       98.70      1.93 o
   2   3  11      235.41      236.80      3.97 o
   3   3  11      214.52      216.80      4.06 o
   4   3  11        4.85        4.82      0.85 o
   5   3  11       15.51       15.42      1.09 o
   6   3  11      178.33      177.60      3.89 o
   7   3  11       20.24       21.81      1.48 o
   8   3  11       23.23       24.71      1.80 o
   9   3  11        4.78        4.28      1.42 o
  10   3  11        0.12       -1.73      2.15 o
   0   4  11       80.37       87.77      2.61 o
   1   4  11       76.50       73.49      1.76 o
   2   4  11       31.16       29.36      1.39 o
   3   4  11      150.43      147.73      3.31 o
   4   4  11      163.04      165.91      3.35 o
   5   4  11       26.36       23.34      1.24 o
   6   4  11       10.89        9.04      0.99 o
   7   4  11        0.73       -0.04      1.29 o
   8   4  11       12.71       13.59      1.59 o
   9   4  11        0.03        0.67      1.33 o
   1   5  11      406.89      437.89      7.39 o
   2   5  11        2.91        2.12      0.81 o
   3   5  11      167.49      157.41      3.50 o
   4   5  11       10.39        7.66      1.03 o
   5   5  11       21.07       20.25      1.30 o
   6   5  11        0.50       -0.75      1.03 o
   7   5  11        0.54       -1.24      1.42 o
   8   5  11       15.42       18.13      2.02 o
   9   5  11        2.72        0.06      3.06 o
   0   6  11      500.17      553.07     15.88 o
   1   6  11      367.16      375.77     12.86 o
   2   6  11        1.04        0.02      0.81 o
   3   6  11       80.65       83.72      2.30 o
   4   6  11      116.13      123.43      2.98 o
   5   6  11       85.30       88.32      2.42 o
   6   6  11        5.91        4.03      1.32 o
   7   6  11       46.74       52.96      2.96 o
   8   6  11       11.34       13.79      2.01 o
   9   6  11        0.25        1.85      3.45 o
   1   7  11       27.31       25.11      1.68 o
   2   7  11       13.72       14.33      1.40 o
   3   7  11       28.40       36.22      1.60 o
   4   7  11       12.82       11.82      1.26 o
   5   7  11      118.67      119.91      3.50 o
   6   7  11        0.11       -0.66      1.44 o
   7   7  11       15.36       13.33      2.05 o
   0   8  11        3.78        2.29      1.59 o
   1   8  11       17.73       19.18      1.60 o
   2   8  11        3.39        2.72      1.17 o
   3   8  11       14.80       12.10      1.42 o
   4   8  11        2.80        1.43      1.17 o
   5   8  11        3.91        1.45      1.31 o
   6   8  11        0.76       -0.58      1.93 o
   1   9  11        4.71        3.34      1.46 o
   2   9  11       21.91       22.51      1.79 o
   3   9  11       19.65       14.24      1.57 o
   4   9  11        2.45        1.74      3.16 o
   0   0  12       22.48       23.50      2.00 o
   1   0  12      170.53      195.42      5.18 o
   2   0  12      174.27      172.31      4.74 o
   3   0  12      355.66      361.78      8.77 o
   4   0  12      400.30      432.86     10.32 o
   5   0  12      108.78      120.98      4.60 o
   6   0  12       67.56       62.77      3.14 o
   7   0  12       25.96       31.05      3.04 o
   8   0  12      658.29      707.60     19.96 o
   9   0  12        0.99        0.86      1.62 o
  10   0  12        2.57        1.57      2.30 o
   1   1  12      233.93      220.51      4.04 o
   2   1  12       31.00       30.26      1.25 o
   3   1  12        6.10        5.54      0.80 o
   4   1  12      142.09      138.65      2.93 o
   5   1  12        5.95        4.51      1.31 o
   6   1  12       74.42       76.40      2.34 o
   7   1  12       41.11       42.90      1.71 o
   8   1  12        0.91       -0.55      1.64 o
   9   1  12        3.45        3.02      1.11 o
  10   1  12       94.40       84.11      3.15 o
   0   2  12        9.71        9.76      1.27 o
   1   2  12       11.50       11.65      0.90 o
   2   2  12      151.57      154.18      3.09 o
   3   2  12       42.65       39.85      1.32 o
   4   2  12        9.76       11.87      1.06 o
   5   2  12       17.31       18.92      1.21 o
   6   2  12      342.08      366.23      7.06 o
   7   2  12        2.06        1.26      0.96 o
   8   2  12        6.47        6.24      1.16 o
   9   2  12        0.85        1.60      1.74 o
  10   2  12        1.25        4.77      3.40 o
   1   3  12        0.02       -0.33      0.63 o
   2   3  12     1027.18     1049.81     29.43 o
   3   3  12       57.69       58.82      2.44 o
   4   3  12      239.13      263.74      4.86 o
   5   3  12        4.42        3.14      0.88 o
   6   3  12       68.63       67.29      2.10 o
   7   3  12        8.41        7.76      1.77 o
   8   3  12        6.21        3.17      1.34 o
   9   3  12        0.41       -0.81      1.29 o
   0   4  12     1443.75     1348.16     25.68 o
   1   4  12        9.85        9.03      0.86 o
   2   4  12      118.05      114.02      2.40 o
   3   4  12       28.75       29.51      1.68 o
   4   4  12      283.74      294.33      5.87 o
   5   4  12        2.19        2.29      0.88 o
   6   4  12        0.05       -0.79      0.79 o
   7   4  12        8.91       10.05      1.45 o
   8   4  12        0.30       -0.43      1.28 o
   9   4  12        0.01       -1.81      1.81 o
   1   5  12      120.96      125.09      2.76 o
   2   5  12      813.16      830.07     13.30 o
   3   5  12        2.16        1.92      0.90 o
   4   5  12        9.72       11.20      1.54 o
   5   5  12        0.06       -1.12      1.12 o
   6   5  12        0.02       -0.31      0.95 o
   7   5  12        3.13        3.74      1.53 o
   8   5  12        6.78        7.24      1.55 o
   9   5  12        6.74        7.44      3.48 o
   0   6  12       28.81       34.16      3.02 o
   1   6  12        0.90       -1.00      1.07 o
   2   6  12      257.01      269.94      5.01 o
   3   6  12       10.89        9.36      1.17 o
   4   6  12        6.45        9.02      1.53 o
   5   6  12       24.61       26.04      1.69 o
   6   6  12       48.69       52.21      2.39 o
   7   6  12        4.41        7.25      2.09 o
   1   7  12        7.92        6.04      1.25 o
   2   7  12       35.73       37.67      1.79 o
   3   7  12        1.24       -0.61      1.00 o
   4   7  12       30.16       26.94      2.31 o
   5   7  12        4.38        6.13      1.42 o
   6   7  12       47.05       49.52      2.81 o
   0   8  12        6.06        2.13      1.67 o
   1   8  12        5.40        5.15      1.27 o
   2   8  12        0.79       -1.06      1.06 o
   3   8  12        2.04        1.14      1.17 o
   4   8  12       26.23       29.44      1.87 o
   5   8  12       13.39       10.27      2.23 o
   6   8  12        0.21       -2.60      2.60 o
   1   9  12        0.16       -1.46      1.46 o
   2   9  12        0.43        0.24      1.78 o
   3   9  12       13.73       13.18      2.28 o
   4   9  12        0.00       -0.58      1.65 o
   1   1  13       22.66       28.20      1.38 o
   2   1  13      102.60      111.88      2.51 o
   3   1  13       17.75       20.43      1.20 o
   4   1  13        0.80        1.22      0.91 o
   5   1  13      153.86      164.57      4.12 o
   6   1  13       45.48       39.14      1.82 o
   7   1  13       17.83       15.14      1.36 o
   8   1  13        8.98        8.20      1.25 o
   9   1  13       38.21       41.77      2.25 o
  10   1  13        0.06       -0.45      1.98 o
   0   2  13      233.73      217.31      5.78 o
   1   2  13       16.28       15.74      1.19 o
   2   2  13        1.08        0.09      0.82 o
   3   2  13      206.12      206.49      4.92 o
   4   2  13       72.60       78.16      2.08 o
   5   2  13       31.46       34.34      1.50 o
   6   2  13       30.66       30.43      1.59 o
   7   2  13        9.90        6.58      1.51 o
   8   2  13        0.00       -0.98      0.98 o
   9   2  13       21.63       20.14      1.85 o
   1   3  13        0.15       -0.23      0.74 o
   2   3  13       75.06       72.44      2.12 o
   3   3  13      441.61      479.38      9.87 o
   4   3  13        3.14        0.84      1.00 o
   5   3  13        0.09       -0.82      0.82 o
   6   3  13       70.73       72.45      2.24 o
   7   3  13       16.72       12.49      1.86 o
   8   3  13       16.36       15.34      1.62 o
   9   3  13        0.67        1.99      2.09 o
   0   4  13       87.12       90.47      2.74 o
   1   4  13        0.24       -0.66      0.66 o
   2   4  13        1.61       -0.44      0.99 o
   3   4  13        7.03        5.65      1.16 o
   4   4  13      205.16      236.02      5.45 o
   5   4  13        8.38        7.47      1.15 o
   6   4  13       29.24       30.97      1.65 o
   7   4  13        8.68        6.64      1.41 o
   8   4  13        1.20        0.86      1.38 o
   9   4  13        0.18       -0.84      3.26 o
   1   5  13      151.84      161.27      3.14 o
   2   5  13       18.05       18.47      1.36 o
   3   5  13      195.10      216.21      4.60 o
   4   5  13       10.24       11.37      1.43 o
   5   5  13       15.16       14.05      1.89 o
   6   5  13        1.77       -0.05      1.02 o
   7   5  13        3.98        3.36      1.62 o
   8   5  13       15.63       18.87      4.41 o
   0   6  13      161.00      180.48      5.28 o
   1   6  13       72.12       62.18      2.12 o
   2   6  13        5.37        6.47      1.04 o
   3   6  13       94.84       91.31      2.59 o
   4   6  13       24.78       17.54      1.41 o
   5   6  13        0.01       -0.99      1.39 o
   6   6  13        0.49       -1.35      2.02 o
   7   6  13        0.08       -2.00      2.00 o
   1   7  13       14.80       13.59      1.35 o
   2   7  13       15.13       17.21      1.44 o
   3   7  13       17.99       16.98      1.89 o
   4   7  13       11.57        8.61      1.30 o
   5   7  13       79.59       78.94      2.72 o
   6   7  13        0.08        0.18      2.53 o
   0   8  13       22.76       23.79      2.55 o
   1   8  13       27.47       26.52      1.87 o
   2   8  13        5.07        2.86      1.20 o
   3   8  13       14.33       13.21      1.59 o
   4   8  13        9.96       10.67      2.44 o
   1   9  13       10.83        7.19      3.65 o
   2   9  13        6.87        2.13      3.26 o
   0   0  14       36.00       30.41      3.31 o
   1   0  14        9.81       10.93      1.67 o
   2   0  14       45.86       38.26      2.05 o
   3   0  14       26.10       39.46      2.14 o
   4   0  14       86.35      103.21      3.48 o
   5   0  14        0.61        1.92      1.54 o
   6   0  14        0.01       -2.21      2.64 o
   7   0  14       31.06       30.16      2.68 o
   8   0  14       69.79       68.34      3.61 o
   9   0  14       16.19       17.49      3.00 o
   1   1  14       60.27       52.96      3.47 o
   2   1  14      104.90       94.82      2.51 o
   3   1  14       89.39       84.43      2.25 o
   4   1  14       73.48       75.69      2.26 o
   5   1  14       34.36       37.90      1.93 o
   6   1  14       99.80       95.69      2.95 o
   7   1  14        0.43        0.16      1.11 o
   8   1  14       19.38       16.61      1.64 o
   9   1  14        0.04        0.22      2.11 o
   0   2  14        3.62        3.44      1.18 o
   1   2  14       44.38       45.40      1.68 o
   2   2  14      166.37      168.29      3.74 o
   3   2  14       11.37       13.38      1.34 o
   4   2  14       15.37       17.01      1.32 o
   5   2  14       26.25       30.83      1.67 o
   6   2  14       61.80       64.76      2.50 o
   7   2  14        1.39        0.24      1.07 o
   8   2  14        0.49       -0.95      1.10 o
   9   2  14        5.42        9.58      2.74 o
   1   3  14        2.12        2.84      0.96 o
   2   3  14        2.77        1.73      1.05 o
   3   3  14        2.55       -0.14      1.07 o
   4   3  14       61.42       58.21      2.20 o
   5   3  14        1.18       -0.99      0.99 o
   6   3  14        0.83        0.03      1.01 o
   7   3  14        0.75        1.14      1.06 o
   8   3  14        1.87        2.18      1.39 o
   9   3  14        0.01        6.88      3.62 o
   0   4  14      723.18      788.27     18.09 o
   1   4  14        0.49       -0.77      0.79 o
   2   4  14        1.16       -0.99      0.99 o
   3   4  14        3.30        1.43      1.12 o
   4   4  14        9.30        7.89      1.28 o
   5   4  14        7.97        3.97      2.16 o
   6   4  14        0.01       -0.68      1.21 o
   7   4  14       27.58       32.44      2.89 o
   8   4  14       13.56       12.26      2.59 o
   1   5  14        0.81        0.27      0.85 o
   2   5  14        1.88        0.24      1.00 o
   3   5  14        0.53       -1.02      1.02 o
   4   5  14       23.14       27.85      1.79 o
   5   5  14        6.79        6.30      1.31 o
   6   5  14        0.30       -0.70      1.07 o
   7   5  14        0.27       -3.31      3.31 o
   0   6  14       66.75       62.89      2.85 o
   1   6  14       20.44       21.81      1.43 o
   2   6  14        4.98        4.49      1.13 o
   3   6  14       24.19       26.43      1.65 o
   4   6  14        0.23       -1.17      1.17 o
   5   6  14        2.62        0.42      1.20 o
   6   6  14       36.53       46.28      3.45 o
   1   7  14        2.87        2.45      1.17 o
   2   7  14        0.67        1.58      1.23 o
   3   7  14        4.09        2.95      1.31 o
   4   7  14       63.28       64.53      3.09 o
   5   7  14       13.62       13.88      1.76 o
   0   8  14       20.99       20.44      4.02 o
   1   8  14        7.20        3.84      1.50 o
   2   8  14        0.68        1.38      2.36 o
   3   8  14        4.69        3.43      2.47 o
   4   8  14        0.43        1.97      2.25 o
   1   1  15        6.69        3.72      1.00 o
   2   1  15        2.72        1.54      0.92 o
   3   1  15       56.17       52.19      2.22 o
   4   1  15        0.83        0.33      0.95 o
   5   1  15        0.57        0.68      1.15 o
   6   1  15       23.29       26.09      1.80 o
   7   1  15        0.08       -0.30      1.21 o
   8   1  15        2.62        2.81      1.36 o
   0   2  15        1.21        0.50      1.38 o
   1   2  15       36.80       33.23      1.80 o
   2   2  15       17.53       14.03      1.27 o
   3   2  15       40.05       39.22      1.92 o
   4   2  15       22.77       25.26      1.71 o
   5   2  15        1.18        0.02      1.04 o
   6   2  15       46.92       47.66      2.15 o
   7   2  15        2.55        2.44      1.24 o
   8   2  15        4.80        5.70      1.94 o
   1   3  15       11.03        9.85      1.15 o
   2   3  15       55.91       62.10      2.67 o
   3   3  15        4.17        1.92      1.11 o
   4   3  15        9.00        9.53      1.37 o
   5   3  15       46.36       45.67      2.06 o
   6   3  15       50.14       50.57      2.49 o
   7   3  15        0.28       -1.67      1.67 o
   8   3  15       15.32       18.21      3.12 o
   0   4  15        7.24        7.42      1.32 o
   1   4  15        3.75        2.03      1.13 o
   2   4  15        8.70        7.91      1.29 o
   3   4  15       10.45        9.55      1.32 o
   4   4  15       37.03       38.18      2.26 o
   5   4  15        0.08       -1.10      1.10 o
   6   4  15       16.01       15.03      1.65 o
   7   4  15        0.59        3.12      2.82 o
   1   5  15        0.25        1.40      1.10 o
   2   5  15       50.75       50.67      2.16 o
   3   5  15        1.55        1.70      1.43 o
   4   5  15        0.01        0.08      1.15 o
   5   5  15        9.85       10.77      1.45 o
   6   5  15        4.21        2.62      1.44 o
   0   6  15       44.32       43.62      2.49 o
   1   6  15       11.69        9.56      1.39 o
   2   6  15       15.60       11.05      1.31 o
   3   6  15        0.03       -0.91      1.19 o
   4   6  15       15.46       15.94      2.79 o
   5   6  15        0.37       -0.82      1.44 o
   6   6  15        1.71        3.51      3.12 o
   1   7  15        0.01       -1.04      1.11 o
   2   7  15        7.72        5.85      1.64 o
   3   7  15       46.85       58.68      2.81 o
   4   7  15        0.08        0.06      1.66 o
   5   7  15        0.29       -2.05      2.05 o
   0   8  15        1.46       -1.52      2.44 o
   1   8  15        4.02        6.15      3.47 o
   0   0  16      549.06      485.57     20.16 o
   1   0  16       17.10       15.06      3.16 o
   2   0  16        1.43        0.58      1.48 o
   3   0  16        0.83       -1.45      1.45 o
   4   0  16        0.73        1.48      1.73 o
   5   0  16        0.00       -0.39      1.73 o
   6   0  16        6.56        6.99      2.05 o
   7   0  16        3.54        1.97      2.08 o
   1   1  16       67.01       63.18      2.29 o
   2   1  16       33.92       33.03      1.87 o
   3   1  16       10.10        4.83      1.11 o
   4   1  16       17.98       19.67      2.01 o
   5   1  16        0.09       -1.12      1.12 o
   6   1  16       11.30       10.19      1.51 o
   7   1  16        9.67        8.75      1.51 o
   0   2  16        8.16        7.04      1.73 o
   1   2  16       13.02       10.30      1.33 o
   2   2  16       14.83       12.63      1.30 o
   3   2  16        6.47        5.54      1.26 o
   4   2  16        7.67        7.60      1.36 o
   5   2  16        1.36        0.40      1.29 o
   6   2  16       21.53       21.00      1.77 o
   7   2  16        0.87        0.95      1.59 o
   1   3  16        7.33        6.37      1.14 o
   2   3  16        6.72        8.49      1.38 o
   3   3  16        4.57        4.77      1.24 o
   4   3  16        8.09        6.81      1.48 o
   5   3  16        0.41        0.56      1.21 o
   6   3  16        6.47        6.68      1.66 o
   7   3  16        0.22        1.43      2.27 o
   0   4  16       63.08       77.94      3.74 o
   1   4  16        4.97        5.30      1.29 o
   2   4  16        0.04       -0.75      1.15 o
   3   4  16        4.04        1.69      1.32 o
   4   4  16        2.56       -0.24      1.33 o
   5   4  16        5.55        4.77      1.40 o
   6   4  16        0.28       -0.11      2.16 o
   7   4  16        4.06        6.12      2.41 o
   1   5  16       23.88       22.83      1.79 o
   2   5  16       14.14       12.44      1.49 o
   3   5  16        0.37       -1.13      1.13 o
   4   5  16        0.02       -1.26      1.26 o
   5   5  16        2.81        1.89      1.48 o
   6   5  16        9.72        8.84      2.56 o
   0   6  16       40.70       43.36      2.79 o
   1   6  16        2.79        1.54      1.37 o
   2   6  16       16.51       13.88      1.91 o
   3   6  16        0.17       -0.90      1.32 o
   4   6  16        0.69        3.31      1.84 o
   1   7  16        0.19        0.14      2.22 o
   1   1  17        2.81       -1.02      1.02 o
   2   1  17        0.05       -0.69      1.05 o
   3   1  17       27.53       23.63      2.86 o
   4   1  17        4.50        3.83      1.24 o
   5   1  17        0.28        0.96      1.38 o
   6   1  17        7.70        7.19      1.85 o
   7   1  17        0.30        0.45      3.14 o
   0   2  17        0.00       -1.43      1.43 o
   1   2  17        1.14        0.02      1.07 o
   2   2  17        0.17       -1.10      1.10 o
   3   2  17        0.54       -1.10      1.10 o
   4   2  17       42.41       44.12      2.42 o
   5   2  17        8.70        5.30      1.53 o
   6   2  17        8.33        1.08      1.85 o
   1   3  17        5.00        3.92      1.19 o
   2   3  17        8.32        9.15      1.43 o
   3   3  17       29.06       32.06      2.30 o
   4   3  17        8.15        5.89      1.41 o
   5   3  17        8.49        5.90      1.41 o
   0   4  17       15.19       11.77      2.11 o
   1   4  17       10.14        7.42      1.55 o
   2   4  17        0.51        0.55      1.24 o
   3   4  17        0.00       -0.51      1.22 o
   4   4  17       17.57       14.04      1.67 o
   5   4  17        0.84        2.24      1.92 o
   1   5  17        7.73       12.16      3.14 o
   2   5  17       22.72       24.53      1.92 o
   3   5  17        6.96        6.92      1.52 o
   4   5  17        1.91       -0.04      4.04 o
   1   6  17       11.59       14.71      4.02 o
   2   6  17        0.62       -2.84      2.84 o
   3   6  17        2.11        4.52      3.12 o
   0   0  18        2.17       -1.54      2.27 o
   1   0  18        2.94        3.15      1.73 o
   2   0  18        5.50        3.66      4.89 o
   3   0  18        9.40        9.90      3.76 o
   4   0  18       12.53        9.21      2.81 o
   6   0  18       18.61       19.60      4.07 o
   1   1  18       35.37       41.77      2.19 o
   2   1  18        6.89        3.01      1.27 o
   3   1  18        9.77        8.28      2.04 o
   4   1  18        0.00       -1.23      1.53 o
   5   1  18        0.84       -2.30      3.26 o
   0   2  18        0.49       -0.52      2.27 o
   1   2  18        5.22        3.42      1.24 o
   2   2  18        0.62       -1.47      1.47 o
   3   2  18        0.01       -1.37      1.37 o
   4   2  18        2.29        1.90      2.40 o
   5   2  18        0.77        2.39      3.26 o
   1   3  18        0.47       -1.33      1.33 o
   2   3  18       18.17       17.91      2.02 o
   3   3  18        0.12        0.49      1.36 o
   4   3  18        0.00       -0.01      2.29 o
   0   4  18        0.15        1.43      2.72 o
   1   4  18        3.68        3.76      1.58 o
   2   4  18        4.99        1.67      2.71 o
   3   4  18       12.09       11.44      2.11 o
   4   4  18        1.97        3.37      3.29 o
   2   5  18       32.98       32.91      3.35 o
   1   1  19        0.00       -0.06      1.41 o
   2   1  19        2.38        3.10      1.40 o
   3   1  19        0.94       -2.89      2.89 o
   0   2  19        6.08        5.20      1.95 o
   1   2  19       39.67       37.64      2.28 o
   2   2  19        2.67        5.05      2.05 o
   3   2  19        6.96       10.95      3.31 o
   4   2  19       63.81      102.91      7.19 o
   1   3  19        1.55        3.09      2.67 o
   2   3  19        0.03       -0.31      2.84 o
   1   4  19       15.88       18.90      3.71 o
   1   0  20       16.92       10.16      3.59 o
   2   0  20        0.21        0.39      3.17 o
   1   1  20        0.26       -2.89      2.89 o
   0   2  20        7.71        8.34      3.09 o
   1   2  20        5.45        7.19      3.40 o
 
